# Supplementary material for: Comparison of lncRNA Expression in the Uterus between Periods of Embryo Implantation and Labor in Mice
Source: Animals (Basel). 2022 Feb 8;12(3):399. doi: 10.3390/ani12030399 (PMC8833358; doi:10.3390/ani12030399)
Supplement: Supplementary file 1 [file animals-12-00399-s001.zip]

Archive with 2 entries (2 files):
- Table S1 Primer.xlsx
- Table S2 mRNA and lncRNA differential expression.xlsx
