# Supplementary material for: Comparison of lncRNA Expression in the Uterus between Periods of Embryo Implantation and Labor in Mice
Source: Animals (Basel). 2022 Feb 8;12(3):399. doi: 10.3390/ani12030399 (PMC8833358; doi:10.3390/ani12030399)
Supplement: Supplementary file 1 [file animals-12-00399-s001.zip › Table S1 Primer.xlsx]

## Sheet: Sheet1
Primer name	Primer length (bp)	Sequencce (5'-3')	Gene ID
m-GAPDH-F	21	AGGTCGGTGTGAACGGATTTG	NM_001289726
m-GAPDH-R	22	TGTAGACCATGTAGTTGAGGTC
m-lncRNA-RPL24-F	20	GCCGTGCAGTCAAATTCCAA	ENSMUST00000126419.2
m-lncRNA-RPL24-R	20	AGCTGACCGTAGAGCAATCC
m-lncRNA-MMP11-F	20	CAGTCGGGCTTTCTCACACA	ENSMUST00000133897.2
m-lncRNA-MMP11-R	20	CCGGACTTGCTCCCTTACAA
m-lncRNA-ANKRD37-F	23	TGGGCGATGCTGTTGCTTAGTTG	ENSMUST00000141334.2
m-lncRNA-ANKRD37-R	23	GCGTTCACTGATGCTCCTGTCTC
m-lncRNA-LAMA1-F	25	GCAGAGGCTGACTTCCACTTACTAC	ENSMUST00000233821.2
m-lncRNA-LAMA1-R	22	TCACTGTCCACCGTCTCCACTG
