# Supplementary material for: Comparison of lncRNA Expression in the Uterus between Periods of Embryo Implantation and Labor in Mice
Source: Animals (Basel). 2022 Feb 8;12(3):399. doi: 10.3390/ani12030399 (PMC8833358; doi:10.3390/ani12030399)
Supplement: Supplementary file 1 [file animals-12-00399-s001.zip › Table S2 mRNA and lncRNA differential expression.xlsx]

## Sheet: Reads
Sample	Raw Data		Valid Data		Valid Ratio(reads)	Q20%	Q30%	GC content%
	Read	Base	Read	Base
E0051	95350168	14.30G	85639448	12.85G	89.82	99.98	98.07	48
E0052	79514424	11.93G	74436646	11.17G	93.61	99.98	97.97	48
E0053	92489218	13.87G	86651324	13.00G	93.69	99.98	98.11	48
E0451	90944228	13.64G	85441364	12.82G	93.95	99.98	97.98	48
E0452	90910478	13.64G	84986702	12.75G	93.48	99.98	98.11	47
E0453	85318796	12.80G	82145850	12.32G	96.28	99.98	98.07	46
m151	99274902	14.89G	96925850	14.54G	97.63	99.92	98.25	47
m152	92824236	13.92G	91642166	13.75G	98.73	99.95	98.4	48
m153	98378368	14.76G	96859478	14.53G	98.46	99.96	98.39	48
m181	62285656	9.34G	61060638	9.16G	98.03	99.93	98.21	48
m182	96649410	14.50G	95196272	14.28G	98.5	99.94	98.26	47.5
m183	77187414	11.58G	76161404	11.42G	98.67	99.95	98.28	48

## Sheet: Mapped
Sample	Valid reads	Mapped reads	Unique Mapped reads	Multi Mapped reads	PE Mapped reads	Reads map to sense strand	Reads map to antisense strand	Non-splice reads	Splice reads
E0051	85639448	77517853(90.52%)	64471741(75.28%)	13046112(15.23%)	63618976(74.29%)	37535536(43.83%)	37709934(44.03%)	66372053(77.50%)	8873417(10.36%)
E0052	74436646	67828182(91.12%)	56554771(75.98%)	11273411(15.14%)	53941824(72.47%)	32808058(44.08%)	32939800(44.25%)	57892643(77.77%)	7855215(10.55%)
E0053	86651324	79121654(91.31%)	66049050(76.22%)	13072604(15.09%)	63587912(73.38%)	38273787(44.17%)	38405162(44.32%)	66673030(76.94%)	10005919(11.55%)
E0451	85441364	78298431(91.64%)	64308297(75.27%)	13990134(16.37%)	64883532(75.94%)	37680945(44.10%)	37806887(44.25%)	66290196(77.59%)	9197636(10.76%)
E0452	84986702	78438872(92.30%)	66001349(77.66%)	12437523(14.63%)	62651986(73.72%)	37963313(44.67%)	38085701(44.81%)	67547338(79.48%)	8501676(10.00%)
E0453	82145850	76336041(92.93%)	64544784(78.57%)	11791257(14.35%)	63270528(77.02%)	37116045(45.18%)	37248006(45.34%)	64806111(78.89%)	9557940(11.64%)
m151	96925850	91999585(94.92%)	75131341(77.51%)	16868244(17.40%)	78859498(81.36%)	42234224(43.57%)	42234056(43.57%)	64127489(66.16%)	20340791(20.99%)
m152	91642166	88712993(96.80%)	73070586(79.73%)	15642407(17.07%)	74036624(80.79%)	40200322(43.87%)	40228589(43.90%)	60418580(65.93%)	20010331(21.84%)
m153	96859478	93578119(96.61%)	78135447(80.67%)	15442672(15.94%)	79770440(82.36%)	43359253(44.77%)	43401243(44.81%)	63403733(65.46%)	23356763(24.11%)
m181	61060638	58297115(95.47%)	48724849(79.80%)	9572266(15.68%)	48187016(78.92%)	26989374(44.20%)	27011160(44.24%)	39950190(65.43%)	14050344(23.01%)
m182	95196272	91770103(96.40%)	76905532(80.79%)	14864571(15.61%)	79242544(83.24%)	42749463(44.91%)	42805609(44.97%)	63706272(66.92%)	21848800(22.95%)
m183	76161404	73218971(96.14%)	60236089(79.09%)	12982882(17.05%)	61306362(80.50%)	33468698(43.94%)	33499385(43.98%)	49604205(65.13%)	17363878(22.80%)

## Sheet: mRNA E0.5 vs. E4.5
t_id	class_code	chr	strand	start	end	t_name	num_exons	length	gene_id	gene_name	GO	KEGG	KO_ENTRY	EC	Description	trans_type	FPKM.E0051	FPKM.E0052	FPKM.E0053	FPKM.E0451	FPKM.E0452	FPKM.E0453	fc	log2(fc)	pval	qval	regulation	significant
101239	0	chr19	+	37697798	37701536	ENSMUST00000025946	7	1791	MSTRG.31654	Cyp26a1	GO:0001822(kidney development);GO:0001972(retinoic acid binding);GO:0004497(monooxygenase activity);GO:0005506(iron ion binding);GO:0006805(xenobiotic metabolic process);GO:0008401(retinoic acid 4-hydroxylase activity);GO:0016491(oxidoreductase activity);GO:0016705(oxidoreductase activity, acting on paired donors, with incorporation or reduction of molecular oxygen);GO:0016709(oxidoreductase acti…	00830(Retinol metabolism)	K07437	NA	cytochrome P450, family 26, subfamily a, polypeptide 1 [Source:MGI Symbol;Acc:MGI:1096359]	protein_coding	0.0001	0.0001	0.0001	65.5244	92.8973	8.2958	1.79945e-06	-19.084	3.79554e-14	2.83736e-10	down	yes
128538	0	chr3	+	152396694	152462826	ENSMUST00000106101	14	7539	MSTRG.40319	Zzz3	GO:0003674(molecular_function);GO:0003677(DNA binding);GO:0005634(nucleus);GO:0005654(nucleoplasm);GO:0005671(Ada2/Gcn5/Ada3 transcription activator complex);GO:0005730(nucleolus);GO:0008150(biological_process);GO:0008270(zinc ion binding);GO:0046872(metal ion binding)	NA	NA	NA	zinc finger, ZZ domain containing 3 [Source:MGI Symbol;Acc:MGI:1920453]	protein_coding	0.0001	0.0001	0.0001	2.94885	4.0064	4.99796	2.50979e-05	-15.2821	6.70597e-14	3.58075e-10	down	yes
112967	0	chr2	-	119763960	119787537	ENSMUST00000048493	25	4744	MSTRG.35353	Rpap1	GO:0003677(DNA binding);GO:0003899(DNA-directed 5'-3' RNA polymerase activity);GO:0005634(nucleus);GO:0006366(transcription by RNA polymerase II);GO:0016740(transferase activity);GO:0016779(nucleotidyltransferase activity);GO:0030880(RNA polymerase complex)	NA	K20826	NA	RNA polymerase II associated protein 1 [Source:MGI Symbol;Acc:MGI:1916175]	protein_coding	0.0001	0.0001	0.0001	5.61785	5.05892	7.88861	1.61591e-05	-15.9173	7.66738e-14	3.82117e-10	down	yes
62198	0	chr14	-	31170930	31191530	ENSMUST00000168206	17	4990	MSTRG.19957	Nisch	GO:0005178(integrin binding);GO:0005515(protein binding);GO:0005737(cytoplasm);GO:0005768(endosome);GO:0005769(early endosome);GO:0005829(cytosol);GO:0005886(plasma membrane);GO:0006006(glucose metabolic process);GO:0006915(apoptotic process);GO:0008217(regulation of blood pressure);GO:0016020(membrane);GO:0016601(Rac protein signal transduction);GO:0019901(protein kinase binding);GO:0030036(acti…	NA	NA	NA	nischarin [Source:MGI Symbol;Acc:MGI:1928323]	protein_coding	2.81977	28.2352	7.09825	0.0001	0.0001	0.0001	127177	16.9565	3.81712e-13	1.50184e-09	up	yes
82314	0	chr17	-	10210189	10319361	ENSMUST00000233828	7	5428	MSTRG.26042	Qk	GO:0000381(regulation of alternative mRNA splicing, via spliceosome);GO:0001570(vasculogenesis);GO:0003676(nucleic acid binding);GO:0003723(RNA binding);GO:0003729(mRNA binding);GO:0005634(nucleus);GO:0005737(cytoplasm);GO:0006397(mRNA processing);GO:0006417(regulation of translation);GO:0007275(multicellular organism development);GO:0007286(spermatid development);GO:0008366(axon ensheathment);GO…	NA	K14945	NA	quaking [Source:MGI Symbol;Acc:MGI:97837]	protein_coding	0.0001	0.0001	0.0001	3.36717	3.55125	5.93707	2.33363e-05	-15.3871	7.72946e-13	2.75151e-09	down	yes
133118	0	chr4	+	88121299	88411004	ENSMUST00000159342	42	5456	MSTRG.42098	Focad	GO:0003674(molecular_function);GO:0005925(focal adhesion);GO:0008150(biological_process);GO:0016020(membrane);GO:0016021(integral component of membrane);GO:0030054(cell junction)	NA	NA	NA	focadhesin [Source:MGI Symbol;Acc:MGI:2676921]	protein_coding	0.0001	0.0001	0.0001	8.20039	2.39702	3.5417	2.12177e-05	-15.5244	1.24051e-12	3.86395e-09	down	yes
185512	0	chr8	+	83900735	83939987	ENSMUST00000132500	22	5719	MSTRG.57960	Adgrl1	GO:0004888(transmembrane signaling receptor activity);GO:0004930(G protein-coupled receptor activity);GO:0005886(plasma membrane);GO:0005887(integral component of plasma membrane);GO:0007157(heterophilic cell-cell adhesion via plasma membrane cell adhesion molecules);GO:0007165(signal transduction);GO:0007166(cell surface receptor signaling pathway);GO:0007186(G protein-coupled receptor signaling…	NA	K04592	NA	adhesion G protein-coupled receptor L1 [Source:MGI Symbol;Acc:MGI:1929461]	protein_coding	0.0001	0.0001	0.0001	12.2601	4.17676	1.74879	1.64965e-05	-15.8875	1.7405e-12	5.20444e-09	down	yes
95849	0	chr18	-	67488774	67505734	ENSMUST00000224122	8	3551	MSTRG.30111	Spire1	GO:0001662(behavioral fear response);GO:0003674(molecular_function);GO:0003779(actin binding);GO:0005654(nucleoplasm);GO:0005737(cytoplasm);GO:0005794(Golgi apparatus);GO:0005829(cytosol);GO:0005856(cytoskeleton);GO:0005886(plasma membrane);GO:0005938(cell cortex);GO:0007015(actin filament organization);GO:0015031(protein transport);GO:0016020(membrane);GO:0016192(vesicle-mediated transport);GO:0…	NA	NA	NA	spire type actin nucleation factor 1 [Source:MGI Symbol;Acc:MGI:1915416]	protein_coding	0.0001	0.0001	0.0001	5.83632	5.11078	5.14167	1.86465e-05	-15.7107	3.37948e-12	9.71665e-09	down	yes
120602	0	chr3	+	36870028	36992727	ENSMUST00000211820	48	8594	MSTRG.37843	4932438A13Rik	GO:0001558(regulation of cell growth);GO:0003674(molecular_function);GO:0005634(nucleus);GO:0006629(lipid metabolic process);GO:0006909(phagocytosis);GO:0007283(spermatogenesis);GO:0016020(membrane);GO:0016021(integral component of membrane);GO:0016197(endosomal transport);GO:0019915(lipid storage);GO:0032456(endocytic recycling);GO:0045444(fat cell differentiation);GO:0048488(synaptic vesicle en…	NA	NA	NA	RIKEN cDNA 4932438A13 gene [Source:MGI Symbol;Acc:MGI:2444631]	protein_coding	0.0001	0.0001	0.0001	1.5724	2.41153	2.898	4.35924e-05	-14.4856	3.57333e-12	9.89349e-09	down	yes
123987	0	chr3	+	92285417	92291405	ENSMUST00000193337	2	2880	MSTRG.38893	Sprr2a3	GO:0001533(cornified envelope);GO:0005200(structural constituent of cytoskeleton);GO:0005634(nucleus);GO:0005737(cytoplasm);GO:0007010(cytoskeleton organization);GO:0008360(regulation of cell shape);GO:0008544(epidermis development);GO:0030216(keratinocyte differentiation);GO:0031424(keratinization);GO:0032355(response to estradiol)	NA	NA	NA	small proline-rich protein 2A3 [Source:MGI Symbol;Acc:MGI:3845028]	protein_coding	10.9892	4.67926	5.34892	0.0001	0.0001	0.0001	70057.8	16.0963	4.52033e-12	1.13696e-08	up	yes
184986	0	chr8	+	75109624	75127688	ENSMUST00000212811	16	2653	MSTRG.57747	Mcm5	GO:0000166(nucleotide binding);GO:0000727(double-strand break repair via break-induced replication);GO:0003677(DNA binding);GO:0003678(DNA helicase activity);GO:0003688(DNA replication origin binding);GO:0003697(single-stranded DNA binding);GO:0004386(helicase activity);GO:0005524(ATP binding);GO:0005634(nucleus);GO:0005654(nucleoplasm);GO:0005737(cytoplasm);GO:0005829(cytosol);GO:0006260(DNA rep…	03030(DNA replication);04110(Cell cycle)	K02209	EC:3.6.4.12	minichromosome maintenance complex component 5 [Source:MGI Symbol;Acc:MGI:103197]	protein_coding	0.0001	0.0001	0.0001	7.3444	6.2418	7.19101	1.44389e-05	-16.0797	4.58393e-12	1.13696e-08	down	yes
52609	0	chr13	-	17710315	17805097	ENSMUST00000223490	14	12548	MSTRG.16530	Cdk13	GO:0000166(nucleotide binding);GO:0000307(cyclin-dependent protein kinase holoenzyme complex);GO:0000380(alternative mRNA splicing, via spliceosome);GO:0000790(nuclear chromatin);GO:0002945(cyclin K-CDK13 complex);GO:0004672(protein kinase activity);GO:0004674(protein serine/threonine kinase activity);GO:0004693(cyclin-dependent protein serine/threonine kinase activity);GO:0005524(ATP binding);GO…	NA	K08819	2.7.11.23;EC:2.7.11.22	cyclin-dependent kinase 13 [Source:MGI Symbol;Acc:MGI:1916812]	protein_coding	0.0001	0.0001	0.0001	1.73405	1.26613	1.16625	7.20041e-05	-13.7616	7.71716e-12	1.68451e-08	down	yes
194486	0	chr9	-	59966931	60497126	ENSMUST00000171654	17	8522	MSTRG.60817	Thsd4	GO:0001527(microfibril);GO:0004222(metalloendopeptidase activity);GO:0005515(protein binding);GO:0005576(extracellular region);GO:0006508(proteolysis);GO:0008233(peptidase activity);GO:0016787(hydrolase activity);GO:0030198(extracellular matrix organization);GO:0031012(extracellular matrix);GO:0048251(elastic fiber assembly)	NA	NA	NA	thrombospondin, type I, domain containing 4 [Source:MGI Symbol;Acc:MGI:2672033]	protein_coding	1.94025	4.02621	1.17256	0.0001	0.0001	0.0001	23796.7	14.5385	8.15006e-12	1.68451e-08	up	yes
121013	0	chr3	-	49743296	49757316	ENSMUST00000035931	4	5168	MSTRG.37957	Pcdh18	GO:0005509(calcium ion binding);GO:0005515(protein binding);GO:0005886(plasma membrane);GO:0005887(integral component of plasma membrane);GO:0007155(cell adhesion);GO:0007156(homophilic cell adhesion via plasma membrane adhesion molecules);GO:0007399(nervous system development);GO:0007420(brain development);GO:0016020(membrane);GO:0016021(integral component of membrane);GO:0016339(calcium-depende…	NA	K16499	NA	protocadherin 18 [Source:MGI Symbol;Acc:MGI:1920423]	protein_coding	2.71349	4.44598	2.62595	0.0001	0.0001	0.0001	32618.1	14.9934	1.11407e-11	2.01608e-08	up	yes
57423	0	chr13	+	76098734	76187983	ENSMUST00000091466	44	5381	MSTRG.18133	Ttc37	GO:0003674(molecular_function);GO:0005515(protein binding);GO:0005634(nucleus);GO:0005654(nucleoplasm);GO:0005737(cytoplasm);GO:0005829(cytosol);GO:0006401(RNA catabolic process);GO:0008150(biological_process);GO:0035327(transcriptionally active chromatin);GO:0055087(Ski complex)	03018(RNA degradation)	K12600	NA	tetratricopeptide repeat domain 37 [Source:MGI Symbol;Acc:MGI:2679923]	protein_coding	0.0001	0.0001	0.0001	2.58374	3.9058	2.70785	3.26179e-05	-14.904	1.13271e-11	2.01608e-08	down	yes
123989	0	chr3	+	92316620	92318085	ENSMUST00000061038	2	784	MSTRG.38900	Sprr2b	GO:0001533(cornified envelope);GO:0031424(keratinization)	NA	NA	NA	small proline-rich protein 2B [Source:MGI Symbol;Acc:MGI:1330352]	protein_coding	18.3482	50.1939	10.2902	0.0001	0.0001	0.0001	262774	18.0035	1.99488e-11	3.31394e-08	up	yes
123977	0	chr3	+	92215799	92221911	ENSMUST00000074449	2	3003	MSTRG.38893	Sprr2a1	GO:0001533(cornified envelope);GO:0005200(structural constituent of cytoskeleton);GO:0005634(nucleus);GO:0005737(cytoplasm);GO:0007010(cytoskeleton organization);GO:0008360(regulation of cell shape);GO:0008544(epidermis development);GO:0030216(keratinocyte differentiation);GO:0031424(keratinization);GO:0032355(response to estradiol)	NA	NA	NA	small proline-rich protein 2A1 [Source:MGI Symbol;Acc:MGI:1330350]	protein_coding	7.4806	15.3793	12.6566	0.0001	0.0001	0.015061	2327.27	11.1844	3.36899e-11	5.13978e-08	up	yes
134639	0	chr4	-	111876273	111898769	ENSMUST00000102720	14	3393	MSTRG.42638	Slc5a9	GO:0005412(glucose:sodium symporter activity);GO:0005886(plasma membrane);GO:0006811(ion transport);GO:0006814(sodium ion transport);GO:0016020(membrane);GO:0016021(integral component of membrane);GO:0022857(transmembrane transporter activity);GO:0055085(transmembrane transport);GO:1904659(glucose transmembrane transport)	NA	K14389	NA	solute carrier family 5 (sodium/glucose cotransporter), member 9 [Source:MGI Symbol;Acc:MGI:2140201]	protein_coding	3.90049	3.79522	4.14346	0.0001	0.0001	0.0001	39463.9	15.2682	3.83086e-11	5.72751e-08	up	yes
152901	0	chr5	-	149616845	149636209	ENSMUST00000074846	17	3240	MSTRG.48547	Hsph1	GO:0000166(nucleotide binding);GO:0000774(adenyl-nucleotide exchange factor activity);GO:0005515(protein binding);GO:0005524(ATP binding);GO:0005576(extracellular region);GO:0005634(nucleus);GO:0005654(nucleoplasm);GO:0005737(cytoplasm);GO:0005829(cytosol);GO:0005874(microtubule);GO:0006986(response to unfolded protein);GO:0032991(protein-containing complex);GO:0043014(alpha-tubulin binding);GO:0…	04141(Protein processing in endoplasmic reticulum)	K09485	NA	heat shock 105kDa/110kDa protein 1 [Source:MGI Symbol;Acc:MGI:105053]	protein_coding	0.0001	0.0001	0.0001	1.90369	5.79483	6.97954	2.04387e-05	-15.5783	5.66495e-11	8.14392e-08	down	yes
42812	0	chr11	-	116288001	116306734	ENSMUST00000106411	18	3205	MSTRG.13053	Exoc7	GO:0000145(exocyst);GO:0005515(protein binding);GO:0005737(cytoplasm);GO:0005815(microtubule organizing center);GO:0005829(cytosol);GO:0005886(plasma membrane);GO:0006887(exocytosis);GO:0015031(protein transport);GO:0016020(membrane);GO:0032584(growth cone membrane);GO:0034451(centriolar satellite);GO:0090543(Flemming body);GO:2000535(regulation of entry of bacterium into host cell)	04910(Insulin signaling pathway)	K07195	NA	exocyst complex component 7 [Source:MGI Symbol;Acc:MGI:1859270]	protein_coding	0.0001	0.0001	0.0001	4.80624	3.20284	4.1028	2.47691e-05	-15.3011	6.06235e-11	8.44141e-08	down	yes
138068	0	chr4	+	138877942	138882817	ENSMUST00000030531	5	854	MSTRG.43655	Pla2g2e	GO:0004623(phospholipase A2 activity);GO:0005509(calcium ion binding);GO:0005543(phospholipid binding);GO:0005576(extracellular region);GO:0005737(cytoplasm);GO:0006629(lipid metabolic process);GO:0006644(phospholipid metabolic process);GO:0006954(inflammatory response);GO:0016042(lipid catabolic process);GO:0016787(hydrolase activity);GO:0034374(low-density lipoprotein particle remodeling);GO:00…	00564(Glycerophospholipid metabolism);00565(Ether lipid metabolism);00590(Arachidonic acid metabolism);00591(Linoleic acid metabolism);00592(alpha-Linolenic acid metabolism);04014(Ras signaling pathway);04270(Vascular smooth muscle contraction);04972(Pancreatic secretion);04975(Fat digestion and absorption)	NA	NA	phospholipase A2, group IIE [Source:MGI Symbol;Acc:MGI:1349660]	protein_coding	19.1319	21.9084	8.45183	0.0001	0.0001	0.0001	164974	17.3319	6.09773e-11	8.44141e-08	up	yes
88044	0	chr17	+	43360451	43456072	ENSMUST00000226087	21	4954	MSTRG.27311	Adgrf5	GO:0003094(glomerular filtration);GO:0003674(molecular_function);GO:0004888(transmembrane signaling receptor activity);GO:0004930(G protein-coupled receptor activity);GO:0005886(plasma membrane);GO:0006112(energy reserve metabolic process);GO:0007166(cell surface receptor signaling pathway);GO:0007186(G protein-coupled receptor signaling pathway);GO:0009986(cell surface);GO:0016020(membrane);GO:0…	NA	K08458	NA	adhesion G protein-coupled receptor F5 [Source:MGI Symbol;Acc:MGI:2182928]	protein_coding	0.0001	0.0001	0.0001	1.50238	4.71933	2.68161	3.36953e-05	-14.8571	6.53323e-11	8.87984e-08	down	yes
138079	0	chr4	+	138967112	138968360	ENSMUST00000116094	1	1249	MSTRG.43662	Rnf186	GO:0004842(ubiquitin-protein transferase activity);GO:0005783(endoplasmic reticulum);GO:0005789(endoplasmic reticulum membrane);GO:0016020(membrane);GO:0016021(integral component of membrane);GO:0016567(protein ubiquitination);GO:0016740(transferase activity);GO:0035519(protein K29-linked ubiquitination);GO:0043161(proteasome-mediated ubiquitin-dependent protein catabolic process);GO:0046872(meta…	NA	NA	NA	ring finger protein 186 [Source:MGI Symbol;Acc:MGI:1914075]	protein_coding	6.83242	10.1448	14.6691	0.0001	0.0001	0.0001	105488	16.6867	7.0787e-11	9.44943e-08	up	yes
177989	0	chr7	+	128062669	128118490	ENSMUST00000106242	30	4649	MSTRG.55707	Itgam	GO:0007155(cell adhesion);GO:0007229(integrin-mediated signaling pathway);GO:0008305(integrin complex);GO:0016020(membrane);GO:0016021(integral component of membrane);GO:0046872(metal ion binding)	04015(Rap1 signaling pathway);04145(Phagosome);04514(Cell adhesion molecules (CAMs));04610(Complement and coagulation cascades);04640(Hematopoietic cell lineage);04670(Leukocyte transendothelial migration);04810(Regulation of actin cytoskeleton);05133(Pertussis);05134(Legionellosis);05140(Leishmaniasis);05146(Amoebiasis);05150(Staphylococcus aureus infection);05152(Tuberculosis);05202(Transcripti…	K06461	NA	integrin alpha M [Source:MGI Symbol;Acc:MGI:96607]	protein_coding	1.85061	2.59831	3.71451	0.0001	0.0001	0.0001	27211.4	14.7319	8.36069e-11	1.04258e-07	up	yes
141822	0	chr5	+	24685532	24710376	ENSMUST00000197407	15	3546	MSTRG.45031	Nub1	GO:0003674(molecular_function);GO:0005515(protein binding);GO:0005634(nucleus);GO:0005654(nucleoplasm);GO:0005730(nucleolus);GO:0005829(cytosol);GO:0006511(ubiquitin-dependent protein catabolic process);GO:0016567(protein ubiquitination);GO:0032436(positive regulation of proteasomal ubiquitin-dependent protein catabolic process);GO:2000058(regulation of ubiquitin-dependent protein catabolic proce…	NA	NA	NA	negative regulator of ubiquitin-like proteins 1 [Source:MGI Symbol;Acc:MGI:1889001]	protein_coding	0.0001	0.0001	0.0001	6.89493	0.870228	11.6381	1.54613e-05	-15.981	1.01596e-10	1.22497e-07	down	yes
27901	0	chr10	+	84917656	85016447	ENSMUST00000095385	9	2909	MSTRG.8426	Ric8b	GO:0001965(G-protein alpha-subunit binding);GO:0005085(guanyl-nucleotide exchange factor activity);GO:0005096(GTPase activator activity);GO:0005737(cytoplasm);GO:0005886(plasma membrane);GO:0005938(cell cortex);GO:0007186(G protein-coupled receptor signaling pathway);GO:0043547(positive regulation of GTPase activity)	NA	NA	NA	RIC8 guanine nucleotide exchange factor B [Source:MGI Symbol;Acc:MGI:2682307]	protein_coding	0.0001	0.0001	0.0001	5.01872	2.63768	5.1869	2.33585e-05	-15.3857	1.1357e-10	1.34761e-07	down	yes
182262	0	chr8	+	33570544	33585582	ENSMUST00000009772	4	8405	MSTRG.56869	Tex15	GO:0003674(molecular_function);GO:0005575(cellular_component);GO:0005634(nucleus);GO:0005737(cytoplasm);GO:0006281(DNA repair);GO:0006974(cellular response to DNA damage stimulus);GO:0007129(synapsis);GO:0007130(synaptonemal complex assembly);GO:0007140(male meiotic nuclear division);GO:0007283(spermatogenesis);GO:0009566(fertilization);GO:0010569(regulation of double-strand break repair via homo…	NA	NA	NA	testis expressed gene 15 [Source:MGI Symbol;Acc:MGI:1934816]	protein_coding	0.0001	0.0001	0.0001	1.32518	3.77621	0.737039	5.13837e-05	-14.2483	1.2124e-10	1.41614e-07	down	yes
74297	0	chr15	-	98831672	98871204	ENSMUST00000023741	55	19823	MSTRG.23685	Kmt2d	GO:0000976(transcription regulatory region sequence-specific DNA binding);GO:0001228(DNA-binding transcription activator activity, RNA polymerase II-specific);GO:0001555(oocyte growth);GO:0001701(in utero embryonic development);GO:0003713(transcription coactivator activity);GO:0005515(protein binding);GO:0005634(nucleus);GO:0005654(nucleoplasm);GO:0006325(chromatin organization);GO:0006342(chroma…	00310(Lysine degradation);04934(Cushing syndrome)	K09187	EC:2.1.1.43	lysine (K)-specific methyltransferase 2D [Source:MGI Symbol;Acc:MGI:2682319]	protein_coding	0.638679	0.713513	0.381858	0.0001	0.0001	0.0001	5780.17	12.4969	1.29445e-10	1.48871e-07	up	yes
48624	0	chr12	-	84373878	84409014	ENSMUST00000120942	15	4881	MSTRG.15236	Entpd5	GO:0000166(nucleotide binding);GO:0004382(guanosine-diphosphatase activity);GO:0005524(ATP binding);GO:0005576(extracellular region);GO:0005783(endoplasmic reticulum);GO:0006486(protein glycosylation);GO:0006487(protein N-linked glycosylation);GO:0014066(regulation of phosphatidylinositol 3-kinase signaling);GO:0016020(membrane);GO:0016021(integral component of membrane);GO:0016787(hydrolase acti…	00230(Purine metabolism);00240(Pyrimidine metabolism)	K01511	EC:3.6.1.6	ectonucleoside triphosphate diphosphohydrolase 5 [Source:MGI Symbol;Acc:MGI:1321385]	protein_coding	0.0001	0.0001	0.0001	4.93461	0.684566	6.32265	2.51218e-05	-15.2807	1.49161e-10	1.66756e-07	down	yes
93158	0	chr18	-	33199355	33213862	ENSMUST00000025236	6	5097	MSTRG.29168	Stard4	GO:0005737(cytoplasm);GO:0008289(lipid binding);GO:0010873(positive regulation of cholesterol esterification);GO:0010879(cholesterol transport involved in cholesterol storage);GO:0015485(cholesterol binding);GO:0031410(cytoplasmic vesicle);GO:0032367(intracellular cholesterol transport);GO:0070508(cholesterol import);GO:0070859(positive regulation of bile acid biosynthetic process);GO:0120009(int…	NA	NA	NA	StAR-related lipid transfer (START) domain containing 4 [Source:MGI Symbol;Acc:MGI:2156764]	protein_coding	0.0001	0.0001	0.0001	4.56358	2.32427	1.24682	3.68792e-05	-14.7268	1.49457e-10	1.66756e-07	down	yes
78167	0	chr16	+	32277461	32300906	ENSMUST00000014218	6	3932	MSTRG.24700	Rnf168	GO:0000151(ubiquitin ligase complex);GO:0003682(chromatin binding);GO:0004842(ubiquitin-protein transferase activity);GO:0005634(nucleus);GO:0005654(nucleoplasm);GO:0005829(cytosol);GO:0006281(DNA repair);GO:0006302(double-strand break repair);GO:0006325(chromatin organization);GO:0006511(ubiquitin-dependent protein catabolic process);GO:0006974(cellular response to DNA damage stimulus);GO:001021…	NA	K20779	EC:2.3.2.31	ring finger protein 168 [Source:MGI Symbol;Acc:MGI:1917488]	protein_coding	0.0001	0.0001	0.0001	2.95243	1.85925	4.00209	3.40377e-05	-14.8425	1.59856e-10	1.75736e-07	down	yes
78377	0	chr16	+	33684466	33771576	ENSMUST00000152782	15	8161	MSTRG.24754	Heg1	GO:0001570(vasculogenesis);GO:0001701(in utero embryonic development);GO:0001885(endothelial cell development);GO:0001886(endothelial cell morphogenesis);GO:0001944(vasculature development);GO:0001945(lymph vessel development);GO:0003017(lymph circulation);GO:0003209(cardiac atrium morphogenesis);GO:0003222(ventricular trabecula myocardium morphogenesis);GO:0003281(ventricular septum development)…	NA	NA	NA	heart development protein with EGF-like domains 1 [Source:MGI Symbol;Acc:MGI:1924696]	protein_coding	0.0001	0.0001	0.0001	1.59095	0.899485	1.58258	7.36555e-05	-13.7288	1.86872e-10	1.99566e-07	down	yes
92238	0	chr18	+	11657429	11742878	ENSMUST00000047322	19	3209	MSTRG.28823	Rbbp8	GO:0000014(single-stranded DNA endodeoxyribonuclease activity);GO:0000082(G1/S transition of mitotic cell cycle);GO:0000403(Y-form DNA binding);GO:0000406(double-strand/single-strand DNA junction binding);GO:0000724(double-strand break repair via homologous recombination);GO:0001103(RNA polymerase II repressing transcription factor binding);GO:0001835(blastocyst hatching);GO:0003677(DNA binding);…	03440(Homologous recombination)	K20773	EC:3.1.-.-	retinoblastoma binding protein 8, endonuclease [Source:MGI Symbol;Acc:MGI:2442995]	protein_coding	0.0001	0.0001	0.0001	4.71881	4.51903	1.60496	2.76681e-05	-15.1414	2.83413e-10	2.98402e-07	down	yes
102469	0	chr19	+	47731682	47735588	ENSMUST00000099353	4	1657	MSTRG.31998	Sfr1	GO:0000724(double-strand break repair via homologous recombination);GO:0005634(nucleus);GO:0006281(DNA repair);GO:0006974(cellular response to DNA damage stimulus);GO:0030374(nuclear receptor transcription coactivator activity);GO:0032798(Swi5-Sfr1 complex);GO:0045893(positive regulation of transcription, DNA-templated);GO:0071391(cellular response to estrogen stimulus)	NA	NA	NA	SWI5 dependent recombination repair 1 [Source:MGI Symbol;Acc:MGI:1915038]	protein_coding	0.0001	0.0001	0.0001	6.48019	5.38417	6.19266	1.6614e-05	-15.8772	3.01973e-10	3.05054e-07	down	yes
106651	0	chr2	-	32384633	32387797	ENSMUST00000050785	6	915	MSTRG.33354	Lcn2	GO:0002020(protease binding);GO:0002376(immune system process);GO:0005506(iron ion binding);GO:0005515(protein binding);GO:0005576(extracellular region);GO:0005615(extracellular space);GO:0005829(cytosol);GO:0006811(ion transport);GO:0006915(apoptotic process);GO:0006979(response to oxidative stress);GO:0009615(response to virus);GO:0009617(response to bacterium);GO:0009635(response to herbicide)…	04657(IL-17 signaling pathway)	K21129	NA	lipocalin 2 [Source:MGI Symbol;Acc:MGI:96757]	protein_coding	861.958	664.685	154.444	2.47024	1.05931	1.57455	329.361	8.36352	3.12357e-10	3.11336e-07	up	yes
89485	0	chr17	-	57021051	57031488	ENSMUST00000007814	18	3978	MSTRG.27788	Khsrp	GO:0003676(nucleic acid binding);GO:0003677(DNA binding);GO:0003723(RNA binding);GO:0003729(mRNA binding);GO:0003730(mRNA 3'-UTR binding);GO:0005634(nucleus);GO:0005654(nucleoplasm);GO:0005737(cytoplasm);GO:0005829(cytosol);GO:0006355(regulation of transcription, DNA-templated);GO:0006397(mRNA processing);GO:0006402(mRNA catabolic process);GO:0008380(RNA splicing);GO:0010468(regulation of gene ex…	NA	K13210	NA	KH-type splicing regulatory protein [Source:MGI Symbol;Acc:MGI:1336214]	protein_coding	0.0001	0.0001	0.0001	2.72328	2.15718	2.32883	4.1613e-05	-14.5526	3.90594e-10	3.74345e-07	down	yes
52090	0	chr13	+	9276913	9666178	ENSMUST00000169960	36	4801	MSTRG.16313	Dip2c	GO:0003674(molecular_function);GO:0003824(catalytic activity);GO:0005575(cellular_component);GO:0008150(biological_process)	NA	NA	NA	disco interacting protein 2 homolog C [Source:MGI Symbol;Acc:MGI:1920179]	protein_coding	1.88917	4.34488	1.05489	0.0001	0.0001	0.0001	24296.5	14.5685	4.61483e-10	4.25904e-07	up	yes
128124	0	chr3	-	145003817	145032776	ENSMUST00000029919	14	3655	MSTRG.40211	Clca1	GO:0005229(intracellular calcium activated chloride channel activity);GO:0005254(chloride channel activity);GO:0005576(extracellular region);GO:0005615(extracellular space);GO:0005887(integral component of plasma membrane);GO:0005902(microvillus);GO:0006508(proteolysis);GO:0006811(ion transport);GO:0006816(calcium ion transport);GO:0006821(chloride transport);GO:0008233(peptidase activity);GO:000…	04924(Renin secretion);04972(Pancreatic secretion)	K05027	NA	chloride channel accessory 1 [Source:MGI Symbol;Acc:MGI:1346342]	protein_coding	178.209	319.412	516.018	0.45528	0.915734	0.040535	718.104	9.48805	4.69968e-10	4.28444e-07	up	yes
123997	0	chr3	+	92365187	92366442	ENSMUST00000050397	2	609	MSTRG.38905	Sprr2f	GO:0001533(cornified envelope);GO:0005634(nucleus);GO:0005737(cytoplasm);GO:0008544(epidermis development);GO:0030216(keratinocyte differentiation);GO:0031424(keratinization);GO:0032355(response to estradiol)	NA	NA	NA	small proline-rich protein 2F [Source:MGI Symbol;Acc:MGI:1330349]	protein_coding	306.716	635.228	749.63	2.49053	2.04177	0.359795	345.776	8.4337	5.05908e-10	4.50228e-07	up	yes
101583	0	chr19	+	41482637	41562261	ENSMUST00000067795	8	4833	MSTRG.31749	Lcor	GO:0000122(negative regulation of transcription by RNA polymerase II);GO:0003677(DNA binding);GO:0003682(chromatin binding);GO:0005515(protein binding);GO:0005634(nucleus);GO:0005654(nucleoplasm);GO:0006357(regulation of transcription by RNA polymerase II);GO:0006366(transcription by RNA polymerase II);GO:1902466(positive regulation of histone H3-K27 trimethylation)	NA	NA	NA	ligand dependent nuclear receptor corepressor [Source:MGI Symbol;Acc:MGI:2443930]	protein_coding	0.0001	0.0001	0.0001	1.90771	1.86448	1.87077	5.31636e-05	-14.1992	5.38465e-10	4.73564e-07	down	yes
68575	0	chr15	-	10568969	10713540	ENSMUST00000090339	18	4909	MSTRG.21968	Rai14	GO:0001650(fibrillar center);GO:0003779(actin binding);GO:0005515(protein binding);GO:0005634(nucleus);GO:0005654(nucleoplasm);GO:0005737(cytoplasm);GO:0005739(mitochondrion);GO:0005829(cytosol);GO:0005856(cytoskeleton);GO:0005938(cell cortex);GO:0007283(spermatogenesis);GO:0030054(cell junction);GO:0030154(cell differentiation)	NA	NA	NA	retinoic acid induced 14 [Source:MGI Symbol;Acc:MGI:1922896]	protein_coding	1.82168	1.52494	2.07663	0.0001	0.0001	0.0001	18077.5	14.1419	5.88731e-10	5.05869e-07	up	yes
45324	0	chr12	+	24708241	24714146	ENSMUST00000020980	10	2193	MSTRG.13708	Rrm2	GO:0004748(ribonucleoside-diphosphate reductase activity, thioredoxin disulfide as acceptor);GO:0005515(protein binding);GO:0005635(nuclear envelope);GO:0005737(cytoplasm);GO:0005829(cytosol);GO:0005971(ribonucleoside-diphosphate reductase complex);GO:0006260(DNA replication);GO:0008199(ferric iron binding);GO:0009262(deoxyribonucleotide metabolic process);GO:0009263(deoxyribonucleotide biosynthe…	00230(Purine metabolism);00240(Pyrimidine metabolism);00480(Glutathione metabolism);00983(Drug metabolism - other enzymes);04115(p53 signaling pathway)	K10808	EC:1.17.4.1	ribonucleotide reductase M2 [Source:MGI Symbol;Acc:MGI:98181]	protein_coding	0.0001	0.0001	0.0001	4.33078	3.44087	4.049	2.53793e-05	-15.266	7.90585e-10	6.42393e-07	down	yes
114695	0	chr2	+	133552159	133562885	ENSMUST00000028836	3	3555	MSTRG.35851	Bmp2	GO:0000122(negative regulation of transcription by RNA polymerase II);GO:0000187(activation of MAPK activity);GO:0001503(ossification);GO:0001649(osteoblast differentiation);GO:0001658(branching involved in ureteric bud morphogenesis);GO:0001666(response to hypoxia);GO:0001701(in utero embryonic development);GO:0001837(epithelial to mesenchymal transition);GO:0001934(positive regulation of protei…	04060(Cytokine-cytokine receptor interaction);04350(TGF-beta signaling pathway);04390(Hippo signaling pathway);05200(Pathways in cancer);05217(Basal cell carcinoma)	K21283	NA	bone morphogenetic protein 2 [Source:MGI Symbol;Acc:MGI:88177]	protein_coding	0.0001	0.0001	0.0001	2.83018	2.05125	2.43234	4.10185e-05	-14.5734	8.00242e-10	6.43248e-07	down	yes
52612	0	chr13	-	17717395	17804651	ENSMUST00000042365	14	5202	MSTRG.16530	Cdk13	GO:0000166(nucleotide binding);GO:0000307(cyclin-dependent protein kinase holoenzyme complex);GO:0000380(alternative mRNA splicing, via spliceosome);GO:0000790(nuclear chromatin);GO:0002945(cyclin K-CDK13 complex);GO:0004672(protein kinase activity);GO:0004674(protein serine/threonine kinase activity);GO:0004693(cyclin-dependent protein serine/threonine kinase activity);GO:0005524(ATP binding);GO…	NA	K08819	2.7.11.23;EC:2.7.11.22	cyclin-dependent kinase 13 [Source:MGI Symbol;Acc:MGI:1916812]	protein_coding	0.0001	0.0001	0.0001	2.05015	2.23172	0.931045	5.75494e-05	-14.0848	1.04403e-09	7.65164e-07	down	yes
82532	0	chr17	-	12923833	12940402	ENSMUST00000043923	9	2123	MSTRG.26144	Acat3	GO:0003824(catalytic activity);GO:0003985(acetyl-CoA C-acetyltransferase activity);GO:0003988(acetyl-CoA C-acyltransferase activity);GO:0005654(nucleoplasm);GO:0005730(nucleolus);GO:0005737(cytoplasm);GO:0005739(mitochondrion);GO:0005829(cytosol);GO:0006635(fatty acid beta-oxidation);GO:0016740(transferase activity);GO:0016746(transferase activity, transferring acyl groups);GO:0016747(transferase…	NA	NA	NA	acetyl-Coenzyme A acetyltransferase 3 [Source:MGI Symbol;Acc:MGI:109182]	protein_coding	0.0001	0.0001	0.0001	2.83998	3.14819	5.52175	2.60645e-05	-15.2276	1.42935e-09	1.03083e-06	down	yes
126102	0	chr3	-	108390851	108415552	ENSMUST00000090558	34	10598	MSTRG.39562	Celsr2	GO:0001764(neuron migration);GO:0003341(cilium movement);GO:0004888(transmembrane signaling receptor activity);GO:0004930(G protein-coupled receptor activity);GO:0005509(calcium ion binding);GO:0005515(protein binding);GO:0005737(cytoplasm);GO:0005886(plasma membrane);GO:0006355(regulation of transcription, DNA-templated);GO:0007155(cell adhesion);GO:0007156(homophilic cell adhesion via plasma me…	NA	K04601	NA	cadherin, EGF LAG seven-pass G-type receptor 2 [Source:MGI Symbol;Acc:MGI:1858235]	protein_coding	0.0001	0.0001	0.0001	0.443648	3.68015	0.455112	6.55178e-05	-13.8978	1.49456e-09	1.06406e-06	down	yes
159454	0	chr6	+	91987110	92076004	ENSMUST00000113466	20	5621	MSTRG.50601	Fgd5	GO:0005085(guanyl-nucleotide exchange factor activity);GO:0005737(cytoplasm);GO:0005856(cytoskeleton);GO:0005886(plasma membrane);GO:0046872(metal ion binding)	NA	K05724	NA	FYVE, RhoGEF and PH domain containing 5 [Source:MGI Symbol;Acc:MGI:2443369]	protein_coding	0.0001	0.0001	0.0001	1.99117	0.789869	1.77075	6.59081e-05	-13.8892	1.62212e-09	1.14397e-06	down	yes
128113	0	chr3	-	144822623	144849357	ENSMUST00000159989	14	3361	MSTRG.40206	Clca3b	GO:0005229(intracellular calcium activated chloride channel activity);GO:0005887(integral component of plasma membrane);GO:0006508(proteolysis);GO:0006821(chloride transport);GO:0008233(peptidase activity);GO:0008237(metallopeptidase activity);GO:0016787(hydrolase activity);GO:0046872(metal ion binding);GO:1902476(chloride transmembrane transport)	04924(Renin secretion);04972(Pancreatic secretion)	K05030	NA	chloride channel accessory 3B [Source:MGI Symbol;Acc:MGI:2181989]	protein_coding	1.16904	3.21065	3.36204	0.0001	0.0001	0.0001	25805.8	14.6554	1.68737e-09	1.17887e-06	up	yes
161911	0	chr6	+	124996694	125003096	ENSMUST00000032479	6	2250	MSTRG.51343	Pianp	GO:0003674(molecular_function);GO:0008150(biological_process);GO:0016020(membrane);GO:0016021(integral component of membrane);GO:0016323(basolateral plasma membrane);GO:0050776(regulation of immune response)	NA	NA	NA	PILR alpha associated neural protein [Source:MGI Symbol;Acc:MGI:2441908]	protein_coding	0.0001	0.0001	0.0001	3.93143	4.01318	1.999	3.01701e-05	-15.0165	1.84089e-09	1.26253e-06	down	yes
165331	0	chr7	+	12978238	12984309	ENSMUST00000108536	5	3705	MSTRG.52256	Zfp446	GO:0003676(nucleic acid binding);GO:0003677(DNA binding);GO:0003700(DNA-binding transcription factor activity);GO:0005634(nucleus);GO:0006355(regulation of transcription, DNA-templated);GO:0042802(identical protein binding);GO:0046872(metal ion binding)	NA	K09229	NA	zinc finger protein 446 [Source:MGI Symbol;Acc:MGI:2442185]	protein_coding	0.0001	0.0001	0.0001	1.71242	1.99354	1.81567	5.43318e-05	-14.1678	2.00952e-09	1.33909e-06	down	yes
192580	0	chr9	+	44043384	44048579	ENSMUST00000114840	4	1735	MSTRG.60329	Thy1	GO:0001525(angiogenesis);GO:0001952(regulation of cell-matrix adhesion);GO:0002693(positive regulation of cellular extravasation);GO:0005096(GTPase activator activity);GO:0005178(integrin binding);GO:0005783(endoplasmic reticulum);GO:0005829(cytosol);GO:0005886(plasma membrane);GO:0006469(negative regulation of protein kinase activity);GO:0007010(cytoskeleton organization);GO:0007155(cell adhesio…	04670(Leukocyte transendothelial migration)	K06514	NA	thymus cell antigen 1, theta [Source:MGI Symbol;Acc:MGI:98747]	protein_coding	0.0001	0.0001	0.0001	38.5026	22.5634	0.311452	4.88779e-06	-17.6424	2.01198e-09	1.33909e-06	down	yes
139672	0	chr4	+	152096719	152115390	ENSMUST00000105661	21	3842	MSTRG.44325	Plekhg5	GO:0005085(guanyl-nucleotide exchange factor activity);GO:0005089(Rho guanyl-nucleotide exchange factor activity);GO:0005515(protein binding);GO:0005737(cytoplasm);GO:0005886(plasma membrane);GO:0005911(cell-cell junction);GO:0016020(membrane);GO:0030027(lamellipodium);GO:0030054(cell junction);GO:0030139(endocytic vesicle);GO:0035767(endothelial cell chemotaxis);GO:0042995(cell projection);GO:00…	05200(Pathways in cancer)	K19464	NA	pleckstrin homology domain containing, family G (with RhoGef domain) member 5 [Source:MGI Symbol;Acc:MGI:2652860]	protein_coding	0.0001	0.0001	0.0001	3.36698	1.31855	1.71301	4.68857e-05	-14.3805	2.01297e-09	1.33909e-06	down	yes
92556	0	chr18	-	15389496	15400002	ENSMUST00000238946	4	4895	MSTRG.28938	Aqp4	GO:0005515(protein binding);GO:0005576(extracellular region);GO:0005737(cytoplasm);GO:0005768(endosome);GO:0005886(plasma membrane);GO:0005887(integral component of plasma membrane);GO:0005911(cell-cell junction);GO:0006833(water transport);GO:0007605(sensory perception of sound);GO:0009897(external side of plasma membrane);GO:0009925(basal plasma membrane);GO:0009992(cellular water homeostasis);…	04962(Vasopressin-regulated water reabsorption);04976(Bile secretion)	K09866	NA	aquaporin 4 [Source:MGI Symbol;Acc:MGI:107387]	protein_coding	0.289828	4.25017	5.43395	0.0001	0.0001	0.0001	33246.5	15.0209	2.02418e-09	1.33909e-06	up	yes
38945	0	chr11	+	87109234	87124635	ENSMUST00000020794	4	3037	MSTRG.11947	Ska2	GO:0000278(mitotic cell cycle);GO:0000775(chromosome, centromeric region);GO:0000776(kinetochore);GO:0000777(condensed chromosome kinetochore);GO:0000940(condensed chromosome outer kinetochore);GO:0005694(chromosome);GO:0005737(cytoplasm);GO:0005819(spindle);GO:0005856(cytoskeleton);GO:0005874(microtubule);GO:0005876(spindle microtubule);GO:0007049(cell cycle);GO:0007059(chromosome segregation);G…	NA	NA	NA	spindle and kinetochore associated complex subunit 2 [Source:MGI Symbol;Acc:MGI:1913390]	protein_coding	0.0001	0.0001	0.0001	3.19165	2.16787	1.5919	4.31566e-05	-14.5001	2.46105e-09	1.59979e-06	down	yes
15846	0	chr1	-	106769430	106796728	ENSMUST00000094646	11	4633	MSTRG.4324	Vps4b	GO:0000166(nucleotide binding);GO:0000922(spindle pole);GO:0005515(protein binding);GO:0005524(ATP binding);GO:0005634(nucleus);GO:0005737(cytoplasm);GO:0005768(endosome);GO:0005813(centrosome);GO:0005829(cytosol);GO:0006813(potassium ion transport);GO:0006997(nucleus organization);GO:0007032(endosome organization);GO:0007049(cell cycle);GO:0007080(mitotic metaphase plate congression);GO:0008022(…	04144(Endocytosis);04217(Necroptosis)	K12196	NA	vacuolar protein sorting 4B [Source:MGI Symbol;Acc:MGI:1100499]	protein_coding	0.0001	0.0001	0.0001	0.916353	1.52863	2.08523	6.62221e-05	-13.8823	2.77976e-09	1.77608e-06	down	yes
23163	0	chr10	-	24915221	24927484	ENSMUST00000020161	8	1477	MSTRG.6864	Arg1	GO:0000050(urea cycle);GO:0001889(liver development);GO:0001938(positive regulation of endothelial cell proliferation);GO:0002250(adaptive immune response);GO:0002376(immune system process);GO:0004053(arginase activity);GO:0005615(extracellular space);GO:0005737(cytoplasm);GO:0005741(mitochondrial outer membrane);GO:0005829(cytosol);GO:0006525(arginine metabolic process);GO:0007565(female pregnan…	00220(Arginine biosynthesis);00330(Arginine and proline metabolism);05146(Amoebiasis)	K01476	EC:3.5.3.1	arginase, liver [Source:MGI Symbol;Acc:MGI:88070]	protein_coding	1.8033	4.58054	19.4389	0.0001	0.0001	0.0001	86075.7	16.3933	3.26784e-09	1.9961e-06	up	yes
38402	0	chr11	+	82781193	82802025	ENSMUST00000173347	20	3631	MSTRG.11765	Lig3	GO:0000166(nucleotide binding);GO:0003677(DNA binding);GO:0003909(DNA ligase activity);GO:0003910(DNA ligase (ATP) activity);GO:0005524(ATP binding);GO:0005634(nucleus);GO:0005654(nucleoplasm);GO:0006260(DNA replication);GO:0006266(DNA ligation);GO:0006281(DNA repair);GO:0006288(base-excision repair, DNA ligation);GO:0006302(double-strand break repair);GO:0006310(DNA recombination);GO:0006974(cel…	03410(Base excision repair)	K10776	EC:6.5.1.1	ligase III, DNA, ATP-dependent [Source:MGI Symbol;Acc:MGI:109152]	protein_coding	0.0001	0.0001	0.0001	1.45779	3.04514	1.28098	5.18681e-05	-14.2348	3.27952e-09	1.9961e-06	down	yes
113330	0	chr2	-	121310893	121350985	ENSMUST00000110626	30	5171	MSTRG.35420	Ppip5k1	GO:0000166(nucleotide binding);GO:0000827(inositol-1,3,4,5,6-pentakisphosphate kinase activity);GO:0000828(inositol hexakisphosphate kinase activity);GO:0000829(inositol heptakisphosphate kinase activity);GO:0000832(inositol hexakisphosphate 5-kinase activity);GO:0005524(ATP binding);GO:0005737(cytoplasm);GO:0005829(cytosol);GO:0005886(plasma membrane);GO:0006020(inositol metabolic process);GO:00…	04070(Phosphatidylinositol signaling system)	K13024	EC:2.7.4.24	diphosphoinositol pentakisphosphate kinase 1 [Source:MGI Symbol;Acc:MGI:2443281]	protein_coding	0.0001	0.002046	0.0001	5.04915	1.33977	1.01374	0.000303404	-11.6865	3.40661e-09	1.9961e-06	down	yes
97676	0	chr19	+	5038826	5041131	ENSMUST00000053705	2	2032	MSTRG.30658	B4gat1	GO:0000139(Golgi membrane);GO:0005794(Golgi apparatus);GO:0006486(protein glycosylation);GO:0007411(axon guidance);GO:0015020(glucuronosyltransferase activity);GO:0016020(membrane);GO:0016021(integral component of membrane);GO:0016740(transferase activity);GO:0016757(transferase activity, transferring glycosyl groups);GO:0035269(protein O-linked mannosylation);GO:0046872(metal ion binding)	00515(Mannose type O-glycan biosynthesis)	K21032	EC:2.4.1.-	beta-1,4-glucuronyltransferase 1 [Source:MGI Symbol;Acc:MGI:1919680]	protein_coding	0.0001	8.8e-05	0.009968	5.34936	3.38946	7.97056	0.000607802	-10.6841	4.20505e-09	2.39961e-06	down	yes
61485	0	chr14	-	24133955	24245920	ENSMUST00000090398	32	7851	MSTRG.19766	Dlg5	GO:0001837(epithelial to mesenchymal transition);GO:0005515(protein binding);GO:0005737(cytoplasm);GO:0005856(cytoskeleton);GO:0005886(plasma membrane);GO:0005912(adherens junction);GO:0008013(beta-catenin binding);GO:0008092(cytoskeletal protein binding);GO:0014069(postsynaptic density);GO:0016020(membrane);GO:0030011(maintenance of cell polarity);GO:0030054(cell junction);GO:0030336(negative re…	NA	NA	NA	discs large MAGUK scaffold protein 5 [Source:MGI Symbol;Acc:MGI:1918478]	protein_coding	0.0001	0.0001	0.0001	0.079345	4.44609	3.87663	3.57055e-05	-14.7735	4.66992e-09	2.62481e-06	down	yes
73128	0	chr15	-	83607323	83724926	ENSMUST00000171496	22	2989	MSTRG.23368	Scube1	GO:0005509(calcium ion binding);GO:0005515(protein binding);GO:0005576(extracellular region);GO:0005615(extracellular space);GO:0005886(plasma membrane);GO:0009897(external side of plasma membrane);GO:0009986(cell surface);GO:0016020(membrane);GO:0019897(extrinsic component of plasma membrane);GO:0042802(identical protein binding);GO:0045880(positive regulation of smoothened signaling pathway)	NA	NA	NA	signal peptide, CUB domain, EGF-like 1 [Source:MGI Symbol;Acc:MGI:1890616]	protein_coding	0.0001	0.0001	0.0001	1.56709	2.8922	1.49583	5.03768e-05	-14.2769	4.97375e-09	2.77472e-06	down	yes
123994	0	chr3	+	92339140	92340873	ENSMUST00000047477	2	681	MSTRG.38902	Sprr2d	GO:0001533(cornified envelope);GO:0005634(nucleus);GO:0005737(cytoplasm);GO:0008544(epidermis development);GO:0008585(female gonad development);GO:0030216(keratinocyte differentiation);GO:0031424(keratinization);GO:0032355(response to estradiol)	NA	NA	NA	small proline-rich protein 2D [Source:MGI Symbol;Acc:MGI:1330347]	protein_coding	11.1606	21.3603	3.98548	0.0001	0.0001	0.0001	121688	16.8928	5.07758e-09	2.81166e-06	up	yes
44045	0	chr12	+	4133397	4213525	ENSMUST00000152065	22	4728	MSTRG.13373	Adcy3	GO:0000166(nucleotide binding);GO:0004016(adenylate cyclase activity);GO:0005515(protein binding);GO:0005516(calmodulin binding);GO:0005524(ATP binding);GO:0005634(nucleus);GO:0005737(cytoplasm);GO:0005794(Golgi apparatus);GO:0005886(plasma membrane);GO:0005887(integral component of plasma membrane);GO:0005929(cilium);GO:0006171(cAMP biosynthetic process);GO:0007189(adenylate cyclase-activating G…	00230(Purine metabolism);01522(Endocrine resistance);04015(Rap1 signaling pathway);04020(Calcium signaling pathway);04022(cGMP-PKG signaling pathway);04024(cAMP signaling pathway);04062(Chemokine signaling pathway);04072(Phospholipase D signaling pathway);04114(Oocyte meiosis);04211(Longevity regulating pathway);04213(Longevity regulating pathway - multiple species);04261(Adrenergic signaling in …	K08043	EC:4.6.1.1	adenylate cyclase 3 [Source:MGI Symbol;Acc:MGI:99675]	protein_coding	0.0001	0.0001	0.0001	0.686241	1.30923	2.41139	6.80757e-05	-13.8425	5.17944e-09	2.82865e-06	down	yes
44047	0	chr12	+	4134153	4213524	ENSMUST00000020984	21	4348	MSTRG.13373	Adcy3	GO:0000166(nucleotide binding);GO:0004016(adenylate cyclase activity);GO:0005515(protein binding);GO:0005516(calmodulin binding);GO:0005524(ATP binding);GO:0005634(nucleus);GO:0005737(cytoplasm);GO:0005794(Golgi apparatus);GO:0005886(plasma membrane);GO:0005887(integral component of plasma membrane);GO:0005929(cilium);GO:0006171(cAMP biosynthetic process);GO:0007189(adenylate cyclase-activating G…	00230(Purine metabolism);01522(Endocrine resistance);04015(Rap1 signaling pathway);04020(Calcium signaling pathway);04022(cGMP-PKG signaling pathway);04024(cAMP signaling pathway);04062(Chemokine signaling pathway);04072(Phospholipase D signaling pathway);04114(Oocyte meiosis);04211(Longevity regulating pathway);04213(Longevity regulating pathway - multiple species);04261(Adrenergic signaling in …	K08043	EC:4.6.1.1	adenylate cyclase 3 [Source:MGI Symbol;Acc:MGI:99675]	protein_coding	0.0001	0.0001	0.0001	1.3673	0.878086	1.88063	7.27094e-05	-13.7475	5.22178e-09	2.82865e-06	down	yes
104989	0	chr2	-	25085667	25095131	ENSMUST00000114373	12	1575	MSTRG.32961	Noxa1	GO:0005515(protein binding);GO:0005737(cytoplasm);GO:0005829(cytosol);GO:0005886(plasma membrane);GO:0006801(superoxide metabolic process);GO:0010310(regulation of hydrogen peroxide metabolic process);GO:0016020(membrane);GO:0016176(superoxide-generating NADPH oxidase activator activity);GO:0017124(SH3 domain binding);GO:0019899(enzyme binding);GO:0042554(superoxide anion generation);GO:0042802(i…	NA	K21432	NA	NADPH oxidase activator 1 [Source:MGI Symbol;Acc:MGI:2449980]	protein_coding	6.3193	3.84508	2.11362	0.0001	0.0001	0.0001	40926.7	15.3208	5.26384e-09	2.83092e-06	up	yes
50794	0	chr12	+	111442469	111455018	ENSMUST00000102745	12	3762	MSTRG.15961	Tnfaip2	GO:0000145(exocyst);GO:0000149(SNARE binding);GO:0001525(angiogenesis);GO:0006887(exocytosis);GO:0007275(multicellular organism development);GO:0030154(cell differentiation);GO:0051601(exocyst localization)	NA	K19989	NA	tumor necrosis factor, alpha-induced protein 2 [Source:MGI Symbol;Acc:MGI:104960]	protein_coding	0.0001	0.0001	0.0001	1.24982	2.26551	1.12932	6.45905e-05	-13.9183	5.54281e-09	2.93867e-06	down	yes
161473	0	chr6	+	121732932	121789084	ENSMUST00000204124	36	4657	MSTRG.51237	Gm7298	GO:0002020(protease binding);GO:0004866(endopeptidase inhibitor activity);GO:0004867(serine-type endopeptidase inhibitor activity);GO:0005576(extracellular region);GO:0005615(extracellular space);GO:0010466(negative regulation of peptidase activity);GO:0010951(negative regulation of endopeptidase activity);GO:0030414(peptidase inhibitor activity)	NA	NA	NA	predicted gene 7298 [Source:MGI Symbol;Acc:MGI:3648717]	protein_coding	0.0001	0.0001	0.0001	1.37944	2.01763	0.679946	7.35832e-05	-13.7303	5.70245e-09	3.00202e-06	down	yes
185438	0	chr8	-	83571698	83572940	ENSMUST00000212990	7	648	MSTRG.57946	Tecr	GO:0005783(endoplasmic reticulum);GO:0005789(endoplasmic reticulum membrane);GO:0006629(lipid metabolic process);GO:0006631(fatty acid metabolic process);GO:0006633(fatty acid biosynthetic process);GO:0006665(sphingolipid metabolic process);GO:0006694(steroid biosynthetic process);GO:0016020(membrane);GO:0016021(integral component of membrane);GO:0016491(oxidoreductase activity);GO:0016627(oxidor…	00062(Fatty acid elongation);01040(Biosynthesis of unsaturated fatty acids)	K10258	EC:1.3.1.93	trans-2,3-enoyl-CoA reductase [Source:MGI Symbol;Acc:MGI:1915408]	protein_coding	10.0717	15.9687	14.0043	0.003236	0.002222	0.002871	4807.87	12.2312	5.86706e-09	3.04578e-06	up	yes
121693	0	chr3	+	60473079	60628200	ENSMUST00000192807	9	2906	MSTRG.38226	Mbnl1	GO:0000380(alternative mRNA splicing, via spliceosome);GO:0000381(regulation of alternative mRNA splicing, via spliceosome);GO:0001069(regulatory region RNA binding);GO:0001701(in utero embryonic development);GO:0003723(RNA binding);GO:0003725(double-stranded RNA binding);GO:0005634(nucleus);GO:0005654(nucleoplasm);GO:0005737(cytoplasm);GO:0005829(cytosol);GO:0006376(mRNA splice site selection);G…	NA	K14943	NA	muscleblind like splicing factor 1 [Source:MGI Symbol;Acc:MGI:1928482]	protein_coding	0.0001	0.0001	0.0001	1.86858	1.39319	1.88853	5.82491e-05	-14.0674	6.68306e-09	3.39859e-06	down	yes
94361	0	chr18	+	44104523	44108543	ENSMUST00000239465	4	891	MSTRG.29557	Spink12	GO:0004867(serine-type endopeptidase inhibitor activity);GO:0005515(protein binding);GO:0005575(cellular_component);GO:0005576(extracellular region);GO:0010466(negative regulation of peptidase activity);GO:0010951(negative regulation of endopeptidase activity);GO:0030414(peptidase inhibitor activity);GO:0045861(negative regulation of proteolysis)	NA	NA	NA	serine peptidase inhibitor, Kazal type 12 [Source:MGI Symbol;Acc:MGI:1925492]	protein_coding	5.50764	5.62834	4.84981	0.0001	0.0001	0.0001	53286	15.7015	6.95667e-09	3.496e-06	up	yes
26778	0	chr10	+	79822627	79830452	ENSMUST00000046833	5	2414	MSTRG.8126	Misp	GO:0000132(establishment of mitotic spindle orientation);GO:0003779(actin binding);GO:0005737(cytoplasm);GO:0005856(cytoskeleton);GO:0005884(actin filament);GO:0005886(plasma membrane);GO:0005925(focal adhesion);GO:0005938(cell cortex);GO:0007049(cell cycle);GO:0016477(cell migration);GO:0030054(cell junction);GO:0030864(cortical actin cytoskeleton);GO:0031616(spindle pole centrosome);GO:0043231(…	NA	NA	NA	mitotic spindle positioning [Source:MGI Symbol;Acc:MGI:1926156]	protein_coding	1.97167	1.45327	1.8288	0.0001	0.0001	0.0001	17512.5	14.0961	9.20867e-09	4.30246e-06	up	yes
49581	0	chr12	+	99891173	99955214	ENSMUST00000021594	15	2019	MSTRG.15570	Tdp1	GO:0000012(single strand break repair);GO:0003690(double-stranded DNA binding);GO:0003697(single-stranded DNA binding);GO:0004518(nuclease activity);GO:0005634(nucleus);GO:0005654(nucleoplasm);GO:0005737(cytoplasm);GO:0005886(plasma membrane);GO:0006281(DNA repair);GO:0006302(double-strand break repair);GO:0006974(cellular response to DNA damage stimulus);GO:0008081(phosphoric diester hydrolase a…	NA	K10862	EC:3.1.4.-	tyrosyl-DNA phosphodiesterase 1 [Source:MGI Symbol;Acc:MGI:1920036]	protein_coding	0.0001	0.0001	0.0001	2.30993	1.5748	3.448	4.09125e-05	-14.5771	9.70787e-09	4.50753e-06	down	yes
38408	0	chr11	+	82781203	82804198	ENSMUST00000173722	20	5797	MSTRG.11765	Lig3	GO:0000166(nucleotide binding);GO:0003677(DNA binding);GO:0003909(DNA ligase activity);GO:0003910(DNA ligase (ATP) activity);GO:0005524(ATP binding);GO:0005634(nucleus);GO:0005654(nucleoplasm);GO:0006260(DNA replication);GO:0006266(DNA ligation);GO:0006281(DNA repair);GO:0006288(base-excision repair, DNA ligation);GO:0006302(double-strand break repair);GO:0006310(DNA recombination);GO:0006974(cel…	03410(Base excision repair)	K10776	EC:6.5.1.1	ligase III, DNA, ATP-dependent [Source:MGI Symbol;Acc:MGI:109152]	protein_coding	0.0001	0.0001	0.0001	0.359479	1.43706	1.48907	9.13071e-05	-13.4189	1.065e-08	4.79669e-06	down	yes
103593	0	chr2	-	5870987	5895432	ENSMUST00000102981	12	2448	MSTRG.32421	Sec61a2	GO:0005048(signal sequence binding);GO:0005783(endoplasmic reticulum);GO:0005784(Sec61 translocon complex);GO:0005789(endoplasmic reticulum membrane);GO:0006616(SRP-dependent cotranslational protein targeting to membrane, translocation);GO:0008320(protein transmembrane transporter activity);GO:0015031(protein transport);GO:0016020(membrane);GO:0016021(integral component of membrane);GO:0031204(po…	03060(Protein export);04141(Protein processing in endoplasmic reticulum);04145(Phagosome)	K10956	NA	Sec61, alpha subunit 2 (S. cerevisiae) [Source:MGI Symbol;Acc:MGI:1931071]	protein_coding	0.0001	0.0001	0.0001	1.83055	2.4089	1.20039	5.51487e-05	-14.1463	1.09865e-08	4.87324e-06	down	yes
86832	0	chr17	-	34801348	34804561	ENSMUST00000025223	10	2058	MSTRG.27096	Cyp21a1	GO:0004497(monooxygenase activity);GO:0005506(iron ion binding);GO:0016491(oxidoreductase activity);GO:0016705(oxidoreductase activity, acting on paired donors, with incorporation or reduction of molecular oxygen);GO:0020037(heme binding);GO:0046872(metal ion binding);GO:0055114(oxidation-reduction process)	00140(Steroid hormone biosynthesis);04925(Aldosterone synthesis and secretion);04927(Cortisol synthesis and secretion);04934(Cushing syndrome)	K00513	EC:1.14.14.16	cytochrome P450, family 21, subfamily a, polypeptide 1 [Source:MGI Symbol;Acc:MGI:88591]	protein_coding	1.28534	2.40223	3.7099	0.0001	0.0001	0.0001	24658.2	14.5898	1.12149e-08	4.93161e-06	up	yes
39576	0	chr11	-	94962822	94973463	ENSMUST00000100551	10	1465	MSTRG.12132	Sgca	GO:0005509(calcium ion binding);GO:0005737(cytoplasm);GO:0005856(cytoskeleton);GO:0005886(plasma membrane);GO:0005887(integral component of plasma membrane);GO:0005911(cell-cell junction);GO:0014894(response to denervation involved in regulation of muscle adaptation);GO:0016011(dystroglycan complex);GO:0016012(sarcoglycan complex);GO:0016020(membrane);GO:0016021(integral component of membrane);GO…	05410(Hypertrophic cardiomyopathy (HCM));05412(Arrhythmogenic right ventricular cardiomyopathy (ARVC));05414(Dilated cardiomyopathy (DCM));05416(Viral myocarditis)	K12565	NA	sarcoglycan, alpha (dystrophin-associated glycoprotein) [Source:MGI Symbol;Acc:MGI:894698]	protein_coding	2.06536	2.50223	1.99997	0.0001	0.0001	0.0001	21891.9	14.4181	1.17485e-08	5.10237e-06	up	yes
14587	0	chr1	+	86526736	86530371	ENSMUST00000186255	4	768	MSTRG.3915	Ptma	GO:0005634(nucleus);GO:0005654(nucleoplasm);GO:0005829(cytosol);GO:0033613(activating transcription factor binding);GO:0042393(histone binding);GO:0043066(negative regulation of apoptotic process);GO:0043486(histone exchange)	NA	K13784	NA	prothymosin alpha [Source:MGI Symbol;Acc:MGI:97803]	protein_coding	0.0001	0.0001	0.0001	4.94335	4.45712	4.33627	2.18392e-05	-15.4827	1.19604e-08	5.10237e-06	down	yes
143273	0	chr5	+	35041509	35048424	ENSMUST00000030985	14	2135	MSTRG.45484	Hgfac	GO:0004252(serine-type endopeptidase activity);GO:0005576(extracellular region);GO:0005615(extracellular space);GO:0005737(cytoplasm);GO:0005791(rough endoplasmic reticulum);GO:0006508(proteolysis);GO:0007596(blood coagulation);GO:0008233(peptidase activity);GO:0008236(serine-type peptidase activity);GO:0016787(hydrolase activity);GO:0031638(zymogen activation)	NA	K09631	EC:3.4.21.-	hepatocyte growth factor activator [Source:MGI Symbol;Acc:MGI:1859281]	protein_coding	1.94521	1.32012	2.6045	0.0001	0.0001	0.0001	19566.1	14.2561	1.20543e-08	5.10237e-06	up	yes
66365	0	chr14	-	70217898	70289471	ENSMUST00000078434	14	1970	MSTRG.21176	Ppp3cc	GO:0004721(phosphoprotein phosphatase activity);GO:0005515(protein binding);GO:0005516(calmodulin binding);GO:0005737(cytoplasm);GO:0005955(calcineurin complex);GO:0006470(protein dephosphorylation);GO:0007420(brain development);GO:0016787(hydrolase activity);GO:0033173(calcineurin-NFAT signaling cascade);GO:0033192(calmodulin-dependent protein phosphatase activity);GO:0046872(metal ion binding);…	04010(MAPK signaling pathway);04020(Calcium signaling pathway);04022(cGMP-PKG signaling pathway);04114(Oocyte meiosis);04218(Cellular senescence);04310(Wnt signaling pathway);04360(Axon guidance);04370(VEGF signaling pathway);04380(Osteoclast differentiation);04625(C-type lectin receptor signaling pathway);04650(Natural killer cell mediated cytotoxicity);04658(Th1 and Th2 cell differentiation);04…	K04348	EC:3.1.3.16	protein phosphatase 3, catalytic subunit, gamma isoform [Source:MGI Symbol;Acc:MGI:107162]	protein_coding	0.0001	0.0001	0.0001	1.59326	1.9866	1.8419	5.53325e-05	-14.1415	1.20749e-08	5.10237e-06	down	yes
41980	0	chr11	+	108425192	108860615	ENSMUST00000150863	27	3453	MSTRG.12802	Cep112	GO:0003674(molecular_function);GO:0005737(cytoplasm);GO:0005813(centrosome);GO:0005815(microtubule organizing center);GO:0005856(cytoskeleton);GO:0005886(plasma membrane);GO:0060077(inhibitory synapse);GO:0097120(receptor localization to synapse)	NA	K16767	NA	centrosomal protein 112 [Source:MGI Symbol;Acc:MGI:1923673]	protein_coding	0.0001	0.0001	0.0001	0.953295	1.00905	0.837233	0.000107159	-13.188	1.20811e-08	5.10237e-06	down	yes
195379	0	chr9	-	70425429	70503354	ENSMUST00000215848	15	4712	MSTRG.61108	Rnf111	GO:0000209(protein polyubiquitination);GO:0004842(ubiquitin-protein transferase activity);GO:0005515(protein binding);GO:0005634(nucleus);GO:0005654(nucleoplasm);GO:0005737(cytoplasm);GO:0005829(cytosol);GO:0006281(DNA repair);GO:0006511(ubiquitin-dependent protein catabolic process);GO:0006974(cellular response to DNA damage stimulus);GO:0007275(multicellular organism development);GO:0007389(pat…	NA	K10635	EC:2.3.2.27	ring finger 111 [Source:MGI Symbol;Acc:MGI:1934919]	protein_coding	0.994243	0.558594	1.37558	0.0001	0.0001	0.0001	9761.38	13.2529	1.24171e-08	5.18572e-06	up	yes
155974	0	chr6	+	48895254	48909188	ENSMUST00000031835	5	2675	MSTRG.49563	Aoc1	GO:0005507(copper ion binding);GO:0008131(primary amine oxidase activity);GO:0009308(amine metabolic process);GO:0016491(oxidoreductase activity);GO:0046872(metal ion binding);GO:0048038(quinone binding);GO:0055114(oxidation-reduction process)	00330(Arginine and proline metabolism);00340(Histidine metabolism);00380(Tryptophan metabolism)	K11182	EC:1.4.3.22	amine oxidase, copper-containing 1 [Source:MGI Symbol;Acc:MGI:1923757]	protein_coding	7.589	6.46317	8.3196	0.026746	0.019398	0.0001	483.777	8.9182	1.27573e-08	5.29816e-06	up	yes
20445	0	chr1	+	177444295	177450764	ENSMUST00000094276	2	4204	MSTRG.5830	Zbtb18	GO:0000122(negative regulation of transcription by RNA polymerase II);GO:0000792(heterochromatin);GO:0001227(DNA-binding transcription repressor activity, RNA polymerase II-specific);GO:0001701(in utero embryonic development);GO:0003676(nucleic acid binding);GO:0003677(DNA binding);GO:0003713(transcription coactivator activity);GO:0005515(protein binding);GO:0005634(nucleus);GO:0006974(cellular r…	NA	K23196	NA	zinc finger and BTB domain containing 18 [Source:MGI Symbol;Acc:MGI:1353609]	protein_coding	0.0001	0.0001	0.0001	0.621681	0.750035	0.764426	0.00014044	-12.7978	1.29627e-08	5.35375e-06	down	yes
167866	0	chr7	-	29932791	29951893	ENSMUST00000108205	5	3711	MSTRG.52843	Zfp74	GO:0003676(nucleic acid binding);GO:0003677(DNA binding);GO:0005634(nucleus);GO:0006355(regulation of transcription, DNA-templated);GO:0008150(biological_process);GO:0046872(metal ion binding)	05168(Herpes simplex virus 1 infection)	K09228	NA	zinc finger protein 74 [Source:MGI Symbol;Acc:MGI:107784]	protein_coding	0.0001	0.0001	0.0001	1.07685	0.795653	2.06971	7.60994e-05	-13.6818	1.34082e-08	5.47989e-06	down	yes
87026	0	chr17	+	35059101	35062095	ENSMUST00000174493	7	1254	MSTRG.27122	Ddah2	GO:0000052(citrulline metabolic process);GO:0005737(cytoplasm);GO:0005739(mitochondrion);GO:0005829(cytosol);GO:0006525(arginine metabolic process);GO:0006527(arginine catabolic process);GO:0016403(dimethylargininase activity);GO:0016597(amino acid binding);GO:0016787(hydrolase activity);GO:0016813(hydrolase activity, acting on carbon-nitrogen (but not peptide) bonds, in linear amidines);GO:00344…	NA	K01482	EC:3.5.3.18	dimethylarginine dimethylaminohydrolase 2 [Source:MGI Symbol;Acc:MGI:1859016]	protein_coding	0.0001	0.0001	0.0001	1.91244	3.98709	4.88561	2.78161e-05	-15.1337	1.39443e-08	5.60435e-06	down	yes
187563	0	chr8	-	106254890	106280978	ENSMUST00000212896	8	2626	MSTRG.58557	Smpd3	GO:0000137(Golgi cis cisterna);GO:0000139(Golgi membrane);GO:0001501(skeletal system development);GO:0001503(ossification);GO:0001932(regulation of protein phosphorylation);GO:0001958(endochondral ossification);GO:0002063(chondrocyte development);GO:0002244(hematopoietic progenitor cell differentiation);GO:0002685(regulation of leukocyte migration);GO:0003433(chondrocyte development involved in e…	00600(Sphingolipid metabolism)	K12352	EC:3.1.4.12	sphingomyelin phosphodiesterase 3, neutral [Source:MGI Symbol;Acc:MGI:1927578]	protein_coding	1.55245	0.97586	2.05612	0.0001	0.0001	0.0001	15281.4	13.8995	1.41736e-08	5.63614e-06	up	yes
95846	0	chr18	-	67488209	67552721	ENSMUST00000045105	15	5033	MSTRG.30111	Spire1	GO:0001662(behavioral fear response);GO:0003674(molecular_function);GO:0003779(actin binding);GO:0005654(nucleoplasm);GO:0005737(cytoplasm);GO:0005794(Golgi apparatus);GO:0005829(cytosol);GO:0005856(cytoskeleton);GO:0005886(plasma membrane);GO:0005938(cell cortex);GO:0007015(actin filament organization);GO:0015031(protein transport);GO:0016020(membrane);GO:0016192(vesicle-mediated transport);GO:0…	NA	NA	NA	spire type actin nucleation factor 1 [Source:MGI Symbol;Acc:MGI:1915416]	protein_coding	0.0001	0.0001	0.0001	0.858954	0.581084	0.637661	0.000144391	-12.7577	1.41742e-08	5.63614e-06	down	yes
172772	0	chr7	-	81494275	81498281	ENSMUST00000073406	6	522	MSTRG.54285	BC048679	GO:0003674(molecular_function);GO:0005575(cellular_component);GO:0008150(biological_process)	NA	NA	NA	cDNA sequence BC048679 [Source:MGI Symbol;Acc:MGI:3510776]	protein_coding	6.64803	4.22052	5.27001	0.0001	0.0001	0.0001	53795.2	15.7152	1.44652e-08	5.66669e-06	up	yes
127468	0	chr3	+	133310122	133378235	ENSMUST00000122334	12	1368	MSTRG.40002	Ppa2	GO:0000287(magnesium ion binding);GO:0004427(inorganic diphosphatase activity);GO:0004722(protein serine/threonine phosphatase activity);GO:0005737(cytoplasm);GO:0005739(mitochondrion);GO:0005829(cytosol);GO:0006470(protein dephosphorylation);GO:0006796(phosphate-containing compound metabolic process);GO:0016787(hydrolase activity);GO:0046872(metal ion binding);GO:0051881(regulation of mitochondr…	00190(Oxidative phosphorylation)	K01507	EC:3.6.1.1	pyrophosphatase (inorganic) 2 [Source:MGI Symbol;Acc:MGI:1922026]	protein_coding	0.0001	0.0001	0.0001	1.89	2.95815	5.08514	3.02015e-05	-15.015	1.44785e-08	5.66669e-06	down	yes
172774	0	chr7	-	81494320	81498271	ENSMUST00000207871	5	567	MSTRG.54285	BC048679	GO:0003674(molecular_function);GO:0005575(cellular_component);GO:0008150(biological_process)	NA	NA	NA	cDNA sequence BC048679 [Source:MGI Symbol;Acc:MGI:3510776]	protein_coding	10.9631	6.55127	4.58565	0.0001	0.0001	0.0001	73666.9	16.1687	1.49882e-08	5.83564e-06	up	yes
118030	0	chr2	-	173206612	173218923	ENSMUST00000029018	8	1989	MSTRG.36948	Zbp1	GO:0002218(activation of innate immune response);GO:0002376(immune system process);GO:0003677(DNA binding);GO:0003692(left-handed Z-DNA binding);GO:0003723(RNA binding);GO:0003725(double-stranded RNA binding);GO:0005515(protein binding);GO:0005634(nucleus);GO:0005737(cytoplasm);GO:0005829(cytosol);GO:0006915(apoptotic process);GO:0012501(programmed cell death);GO:0016032(viral process);GO:0042802…	04217(Necroptosis);04623(Cytosolic DNA-sensing pathway)	K12965	NA	Z-DNA binding protein 1 [Source:MGI Symbol;Acc:MGI:1927449]	protein_coding	1.37092	1.10177	1.77365	0.0001	0.0001	0.0001	14154.5	13.789	1.50937e-08	5.84626e-06	up	yes
42783	0	chr11	-	116171888	116198801	ENSMUST00000072948	14	3743	MSTRG.13044	Acox1	GO:0000038(very long-chain fatty acid metabolic process);GO:0003997(acyl-CoA oxidase activity);GO:0005504(fatty acid binding);GO:0005737(cytoplasm);GO:0005739(mitochondrion);GO:0005777(peroxisome);GO:0005778(peroxisomal membrane);GO:0005829(cytosol);GO:0006091(generation of precursor metabolites and energy);GO:0006629(lipid metabolic process);GO:0006631(fatty acid metabolic process);GO:0006635(fa…	00071(Fatty acid degradation);00592(alpha-Linolenic acid metabolism);01040(Biosynthesis of unsaturated fatty acids);03320(PPAR signaling pathway);04024(cAMP signaling pathway);04146(Peroxisome)	NA	NA	acyl-Coenzyme A oxidase 1, palmitoyl [Source:MGI Symbol;Acc:MGI:1330812]	protein_coding	0.0001	0.0001	0.0001	0.765907	0.619301	1.0202	0.000124719	-12.969	1.54578e-08	5.90099e-06	down	yes
13978	0	chr1	+	78511867	78538173	ENSMUST00000012331	6	1178	MSTRG.3689	Mogat1	GO:0003846(2-acylglycerol O-acyltransferase activity);GO:0004144(diacylglycerol O-acyltransferase activity);GO:0005783(endoplasmic reticulum);GO:0005789(endoplasmic reticulum membrane);GO:0006071(glycerol metabolic process);GO:0006629(lipid metabolic process);GO:0006651(diacylglycerol biosynthetic process);GO:0008374(O-acyltransferase activity);GO:0016020(membrane);GO:0016021(integral component o…	00561(Glycerolipid metabolism)	K14458	EC:2.3.1.22	monoacylglycerol O-acyltransferase 1 [Source:MGI Symbol;Acc:MGI:1915643]	protein_coding	3.54027	3.77689	2.02252	0.0001	0.0001	0.0001	31132.3	14.9261	1.54718e-08	5.90099e-06	up	yes
33737	0	chr11	-	46978785	47379522	ENSMUST00000077221	8	1617	MSTRG.10390	Sgcd	GO:0003015(heart process);GO:0005515(protein binding);GO:0005737(cytoplasm);GO:0005856(cytoskeleton);GO:0005886(plasma membrane);GO:0005887(integral component of plasma membrane);GO:0016010(dystrophin-associated glycoprotein complex);GO:0016011(dystroglycan complex);GO:0016012(sarcoglycan complex);GO:0016020(membrane);GO:0016021(integral component of membrane);GO:0016529(sarcoplasmic reticulum);G…	05410(Hypertrophic cardiomyopathy (HCM));05412(Arrhythmogenic right ventricular cardiomyopathy (ARVC));05414(Dilated cardiomyopathy (DCM));05416(Viral myocarditis)	K12563	NA	sarcoglycan, delta (dystrophin-associated glycoprotein) [Source:MGI Symbol;Acc:MGI:1346525]	protein_coding	1.93216	1.20301	2.03383	0.0001	0.0001	0.0001	17230	14.0726	1.60306e-08	6.0831e-06	up	yes
156833	0	chr6	-	58932090	59024549	ENSMUST00000089860	18	5786	MSTRG.49808	Fam13a	GO:0003674(molecular_function);GO:0005575(cellular_component);GO:0008150(biological_process)	NA	NA	NA	family with sequence similarity 13, member A [Source:MGI Symbol;Acc:MGI:1889842]	protein_coding	0.0001	0.0001	0.0001	0.417496	0.579706	0.860409	0.000161498	-12.5962	1.66819e-08	6.23526e-06	down	yes
38100	0	chr11	-	78962979	78984924	ENSMUST00000108269	11	1586	MSTRG.11645	Lgals9	GO:0001819(positive regulation of cytokine production);GO:0002376(immune system process);GO:0005102(signaling receptor binding);GO:0005515(protein binding);GO:0005576(extracellular region);GO:0005634(nucleus);GO:0005737(cytoplasm);GO:0005829(cytosol);GO:0006935(chemotaxis);GO:0007157(heterophilic cell-cell adhesion via plasma membrane cell adhesion molecules);GO:0007565(female pregnancy);GO:00106…	NA	K10093	NA	lectin, galactose binding, soluble 9 [Source:MGI Symbol;Acc:MGI:109496]	protein_coding	1.30943	1.91244	1.65801	0.0001	0.0001	0.0001	16266.3	13.9896	1.72005e-08	6.36547e-06	up	yes
41981	0	chr11	+	108425266	108860614	ENSMUST00000061287	28	3485	MSTRG.12802	Cep112	GO:0003674(molecular_function);GO:0005737(cytoplasm);GO:0005813(centrosome);GO:0005815(microtubule organizing center);GO:0005856(cytoskeleton);GO:0005886(plasma membrane);GO:0060077(inhibitory synapse);GO:0097120(receptor localization to synapse)	NA	K16767	NA	centrosomal protein 112 [Source:MGI Symbol;Acc:MGI:1923673]	protein_coding	0.594622	0.669336	0.83886	0.0001	0.0001	0.0001	7009.39	12.7751	1.82668e-08	6.66115e-06	up	yes
15855	0	chr1	+	106870234	106883347	ENSMUST00000112729	6	2531	MSTRG.4325	Serpinb5	GO:0002009(morphogenesis of an epithelium);GO:0004867(serine-type endopeptidase inhibitor activity);GO:0005576(extracellular region);GO:0005615(extracellular space);GO:0005737(cytoplasm);GO:0010951(negative regulation of endopeptidase activity);GO:0030198(extracellular matrix organization);GO:0050678(regulation of epithelial cell proliferation);GO:0060512(prostate gland morphogenesis)	04115(p53 signaling pathway);05206(MicroRNAs in cancer)	K10139	NA	serine (or cysteine) peptidase inhibitor, clade B, member 5 [Source:MGI Symbol;Acc:MGI:109579]	protein_coding	0.763297	1.2892	0.996924	0.0001	0.0001	0.0001	10164.8	13.3113	1.92372e-08	6.94266e-06	up	yes
14892	0	chr1	-	88262471	88277633	ENSMUST00000054674	8	4878	MSTRG.4007	Hjurp	GO:0003677(DNA binding);GO:0005634(nucleus);GO:0042393(histone binding)	NA	NA	NA	Holliday junction recognition protein [Source:MGI Symbol;Acc:MGI:2685821]	protein_coding	0.0001	0.0001	0.0001	0.38766	0.489501	0.433393	0.000228911	-12.0929	2.07401e-08	7.279e-06	down	yes
98638	0	chr19	+	7417625	7425904	ENSMUST00000159348	5	4989	MSTRG.30859	2700081O15Rik	GO:0003674(molecular_function);GO:0003676(nucleic acid binding);GO:0005575(cellular_component);GO:0045892(negative regulation of transcription, DNA-templated)	NA	NA	NA	RIKEN cDNA 2700081O15 gene [Source:MGI Symbol;Acc:MGI:1919667]	protein_coding	0.0001	0.0001	0.0001	1.187	0.320408	3.528	5.95781e-05	-14.0349	2.16512e-08	7.45869e-06	down	yes
126541	0	chr3	-	117781871	117868880	ENSMUST00000169812	8	1588	MSTRG.39683	Snx7	GO:0005515(protein binding);GO:0008289(lipid binding);GO:0015031(protein transport);GO:0016020(membrane);GO:0030659(cytoplasmic vesicle membrane);GO:0031410(cytoplasmic vesicle);GO:0035091(phosphatidylinositol binding)	NA	K17921	NA	sorting nexin 7 [Source:MGI Symbol;Acc:MGI:1923811]	protein_coding	4.55467	2.84599	1.16406	0.0001	0.0001	0.0001	28549.1	14.8012	2.24875e-08	7.71125e-06	up	yes
96583	0	chr18	-	80606205	80712766	ENSMUST00000170905	10	4591	MSTRG.30388	Nfatc1	GO:0000790(nuclear chromatin);GO:0000977(RNA polymerase II regulatory region sequence-specific DNA binding);GO:0001225(RNA polymerase II transcription coactivator binding);GO:0003677(DNA binding);GO:0003700(DNA-binding transcription factor activity);GO:0005634(nucleus);GO:0005654(nucleoplasm);GO:0006355(regulation of transcription, DNA-templated);GO:0016604(nuclear body);GO:0033173(calcineurin-NF…	04010(MAPK signaling pathway);04022(cGMP-PKG signaling pathway);04024(cAMP signaling pathway);04218(Cellular senescence);04310(Wnt signaling pathway);04380(Osteoclast differentiation);04625(C-type lectin receptor signaling pathway);04650(Natural killer cell mediated cytotoxicity);04658(Th1 and Th2 cell differentiation);04659(Th17 cell differentiation);04660(T cell receptor signaling pathway);0466…	K04446	NA	nuclear factor of activated T cells, cytoplasmic, calcineurin dependent 1 [Source:MGI Symbol;Acc:MGI:102469]	protein_coding	1.06597	0.385964	0.80869	0.0001	0.0001	0.0001	7535.4	12.8795	2.30129e-08	7.85537e-06	up	yes
86904	0	chr17	-	34856384	34862514	ENSMUST00000025229	18	2737	MSTRG.27101	Cfb	GO:0002376(immune system process);GO:0004252(serine-type endopeptidase activity);GO:0005576(extracellular region);GO:0005615(extracellular space);GO:0006508(proteolysis);GO:0006956(complement activation);GO:0006957(complement activation, alternative pathway);GO:0008233(peptidase activity);GO:0008236(serine-type peptidase activity);GO:0008283(cell population proliferation);GO:0016787(hydrolase act…	04610(Complement and coagulation cascades);05150(Staphylococcus aureus infection)	K01335	EC:3.4.21.47	complement factor B [Source:MGI Symbol;Acc:MGI:105975]	protein_coding	3.10643	0.887056	1.12126	0.0001	0.0001	0.0001	17049.1	14.0574	2.40713e-08	8.14232e-06	up	yes
21288	0	chr1	-	189207930	189344192	ENSMUST00000079451	7	3297	MSTRG.6153	Kcnk2	GO:0003231(cardiac ventricle development);GO:0005249(voltage-gated potassium channel activity);GO:0005267(potassium channel activity);GO:0005515(protein binding);GO:0005634(nucleus);GO:0005783(endoplasmic reticulum);GO:0005886(plasma membrane);GO:0005887(integral component of plasma membrane);GO:0006811(ion transport);GO:0006813(potassium ion transport);GO:0007186(G protein-coupled receptor signa…	04927(Cortisol synthesis and secretion);04934(Cushing syndrome);04971(Gastric acid secretion)	K04913	NA	potassium channel, subfamily K, member 2 [Source:MGI Symbol;Acc:MGI:109366]	protein_coding	0.952908	4.75223	0.723683	0.0001	0.0001	0.0001	21429.4	14.3873	2.49517e-08	8.32707e-06	up	yes
20447	0	chr1	+	177444653	177450764	ENSMUST00000193480	3	3734	MSTRG.5830	Zbtb18	GO:0000122(negative regulation of transcription by RNA polymerase II);GO:0000792(heterochromatin);GO:0001227(DNA-binding transcription repressor activity, RNA polymerase II-specific);GO:0001701(in utero embryonic development);GO:0003676(nucleic acid binding);GO:0003677(DNA binding);GO:0003713(transcription coactivator activity);GO:0005515(protein binding);GO:0005634(nucleus);GO:0006974(cellular r…	NA	K23196	NA	zinc finger and BTB domain containing 18 [Source:MGI Symbol;Acc:MGI:1353609]	protein_coding	0.0001	0.0001	0.0001	1.01998	0.516691	2.06992	8.31811e-05	-13.5534	2.69497e-08	8.79749e-06	down	yes
184119	0	chr8	-	69908657	69996384	ENSMUST00000212478	13	3622	MSTRG.57517	Gatad2a	GO:0000122(negative regulation of transcription by RNA polymerase II);GO:0001568(blood vessel development);GO:0001701(in utero embryonic development);GO:0001842(neural fold formation);GO:0005634(nucleus);GO:0005654(nucleoplasm);GO:0010172(embryonic body morphogenesis);GO:0012501(programmed cell death);GO:0016581(NuRD complex);GO:0016607(nuclear speck);GO:0021506(anterior neuropore closure);GO:003…	NA	K23194	NA	GATA zinc finger domain containing 2A [Source:MGI Symbol;Acc:MGI:2384585]	protein_coding	0.0001	0.0001	0.0001	2.82532	0.737577	0.781586	6.90531e-05	-13.8219	2.76912e-08	9.00025e-06	down	yes
76975	0	chr16	+	18498888	18566679	ENSMUST00000090086	8	3549	MSTRG.24363	Gnb1l	GO:0003674(molecular_function);GO:0005515(protein binding);GO:0005737(cytoplasm);GO:0035176(social behavior)	NA	NA	NA	guanine nucleotide binding protein (G protein), beta polypeptide 1-like [Source:MGI Symbol;Acc:MGI:1338057]	protein_coding	0.0001	0.0001	0.0001	0.5398	0.69809	0.493567	0.000173264	-12.4947	2.92131e-08	9.45379e-06	down	yes
80982	0	chr16	+	91647879	91679195	ENSMUST00000114037	12	8399	MSTRG.25610	Son	GO:0000226(microtubule cytoskeleton organization);GO:0000281(mitotic cytokinesis);GO:0003676(nucleic acid binding);GO:0003677(DNA binding);GO:0003723(RNA binding);GO:0005515(protein binding);GO:0005634(nucleus);GO:0006397(mRNA processing);GO:0007049(cell cycle);GO:0008380(RNA splicing);GO:0016607(nuclear speck);GO:0043066(negative regulation of apoptotic process);GO:0043484(regulation of RNA spli…	NA	NA	NA	Son DNA binding protein [Source:MGI Symbol;Acc:MGI:98353]	protein_coding	0.0001	0.0001	0.0001	0.150508	0.274962	0.363615	0.000380187	-11.361	2.95271e-08	9.4734e-06	down	yes
102608	0	chr19	+	53140443	53247399	ENSMUST00000111741	14	4426	MSTRG.32042	Add3	GO:0000794(condensed nuclear chromosome);GO:0003779(actin binding);GO:0005080(protein kinase C binding);GO:0005198(structural molecule activity);GO:0005200(structural constituent of cytoskeleton);GO:0005516(calmodulin binding);GO:0005737(cytoplasm);GO:0005856(cytoskeleton);GO:0005886(plasma membrane);GO:0005903(brush border);GO:0005911(cell-cell junction);GO:0005938(cell cortex);GO:0014069(postsy…	NA	K18622	NA	adducin 3 (gamma) [Source:MGI Symbol;Acc:MGI:1351615]	protein_coding	0.000144	0.001716	0.0001	0.723912	2.11135	1.66522	0.000435509	-11.165	3.28494e-08	1.04053e-05	down	yes
37416	0	chr11	-	74906799	74925948	ENSMUST00000121738	8	3183	MSTRG.11420	Srr	GO:0000166(nucleotide binding);GO:0000287(magnesium ion binding);GO:0003824(catalytic activity);GO:0003941(L-serine ammonia-lyase activity);GO:0005509(calcium ion binding);GO:0005515(protein binding);GO:0005524(ATP binding);GO:0005737(cytoplasm);GO:0005886(plasma membrane);GO:0006520(cellular amino acid metabolic process);GO:0006563(L-serine metabolic process);GO:0007420(brain development);GO:000…	00260(Glycine, serine and threonine metabolism)	K12235	EC:5.1.1.18	serine racemase [Source:MGI Symbol;Acc:MGI:1351636]	protein_coding	1.19089	1.21659	3.24046	0.0001	0.0001	0.000637	6747.83	12.7202	3.52808e-08	1.10386e-05	up	yes
67754	0	chr14	-	118112476	118132747	ENSMUST00000022727	12	1682	MSTRG.21664	Tgds	GO:0005575(cellular_component);GO:0008150(biological_process);GO:0008460(dTDP-glucose 4,6-dehydratase activity);GO:0009225(nucleotide-sugar metabolic process);GO:0016829(lyase activity)	NA	K01710	EC:4.2.1.46	TDP-glucose 4,6-dehydratase [Source:MGI Symbol;Acc:MGI:1923605]	protein_coding	0.0001	0.0001	0.0001	1.26712	2.19012	0.757613	7.11769e-05	-13.7782	3.64161e-08	1.13315e-05	down	yes
144493	0	chr5	+	63812363	63899625	ENSMUST00000081747	4	2008	MSTRG.45926	0610040J01Rik	GO:0003674(molecular_function);GO:0005654(nucleoplasm);GO:0008150(biological_process);GO:0030054(cell junction)	NA	NA	NA	RIKEN cDNA 0610040J01 gene [Source:MGI Symbol;Acc:MGI:1923511]	protein_coding	5.18115	0.440281	6.05531	0.0001	0.0001	0.0001	38922.5	15.2483	3.65314e-08	1.13315e-05	up	yes
104983	0	chr2	+	25080325	25085716	ENSMUST00000114380	10	2301	MSTRG.32965	Entpd8	GO:0000166(nucleotide binding);GO:0005524(ATP binding);GO:0005886(plasma membrane);GO:0009124(nucleoside monophosphate biosynthetic process);GO:0009133(nucleoside diphosphate biosynthetic process);GO:0016020(membrane);GO:0016021(integral component of membrane);GO:0016787(hydrolase activity);GO:0017110(nucleoside-diphosphatase activity);GO:0017111(nucleoside-triphosphatase activity);GO:0046872(met…	00230(Purine metabolism);00240(Pyrimidine metabolism);05169(Epstein-Barr virus infection)	K01510	EC:3.6.1.5	ectonucleoside triphosphate diphosphohydrolase 8 [Source:MGI Symbol;Acc:MGI:1919340]	protein_coding	1.34193	0.980065	0.481054	0.0001	0.0001	0.0001	9343.49	13.1897	3.79634e-08	1.16788e-05	up	yes
78258	0	chr16	+	32756336	32782391	ENSMUST00000135753	24	4575	MSTRG.24721	Muc4	GO:0005176(ErbB-2 class receptor binding);GO:0005615(extracellular space);GO:0007160(cell-matrix adhesion);GO:0010469(regulation of signaling receptor activity);GO:0016020(membrane);GO:0016021(integral component of membrane);GO:0030197(extracellular matrix constituent, lubricant activity)	NA	K22017	NA	mucin 4 [Source:MGI Symbol;Acc:MGI:2153525]	protein_coding	0.253372	0.407584	20.6832	0.0001	0.0001	0.0001	71147.2	16.1185	3.9587e-08	1.20298e-05	up	yes
112755	0	chr2	-	118530232	118547559	ENSMUST00000110859	4	3078	MSTRG.35280	Bmf	GO:0001669(acrosomal vesicle);GO:0005515(protein binding);GO:0005737(cytoplasm);GO:0006915(apoptotic process);GO:0009267(cellular response to starvation);GO:0010507(negative regulation of autophagy);GO:0015629(actin cytoskeleton);GO:0016459(myosin complex);GO:0031334(positive regulation of protein-containing complex assembly);GO:0034644(cellular response to UV);GO:0043065(positive regulation of a…	05206(MicroRNAs in cancer)	K17460	NA	BCL2 modifying factor [Source:MGI Symbol;Acc:MGI:2176433]	protein_coding	0.669575	26.0037	0.351651	0.0001	0.0001	0.0001	90083.2	16.459	4.03929e-08	1.21757e-05	up	yes
184801	0	chr8	+	72193443	72200995	ENSMUST00000165324	5	1238	MSTRG.57669	Hsh2d	GO:0002903(negative regulation of B cell apoptotic process);GO:0005737(cytoplasm);GO:0005739(mitochondrion);GO:0005829(cytosol);GO:0007165(signal transduction);GO:0030674(protein-macromolecule adaptor activity);GO:0042110(T cell activation);GO:0051902(negative regulation of mitochondrial depolarization)	NA	NA	NA	hematopoietic SH2 domain containing [Source:MGI Symbol;Acc:MGI:2676364]	protein_coding	1.64017	1.54379	1.44631	0.0001	0.0001	0.0001	15434.2	13.9138	4.88399e-08	1.45459e-05	up	yes
136439	0	chr4	+	129105601	129111517	ENSMUST00000030577	6	988	MSTRG.43170	Tmem54	GO:0003674(molecular_function);GO:0005575(cellular_component);GO:0008150(biological_process);GO:0016020(membrane);GO:0016021(integral component of membrane)	NA	NA	NA	transmembrane protein 54 [Source:MGI Symbol;Acc:MGI:1913510]	protein_coding	1.92872	1.00958	3.40387	0.0001	0.0001	0.0001	21140.6	14.3677	5.5126e-08	1.62883e-05	up	yes
92777	0	chr18	+	23753725	23892364	ENSMUST00000115830	8	2496	MSTRG.29022	Mapre2	GO:0005515(protein binding);GO:0005737(cytoplasm);GO:0005815(microtubule organizing center);GO:0005856(cytoskeleton);GO:0005874(microtubule);GO:0005881(cytoplasmic microtubule);GO:0005925(focal adhesion);GO:0007049(cell cycle);GO:0008017(microtubule binding);GO:0015630(microtubule cytoskeleton);GO:0019901(protein kinase binding);GO:0031110(regulation of microtubule polymerization or depolymerizat…	NA	K10436	NA	microtubule-associated protein, RP/EB family, member 2 [Source:MGI Symbol;Acc:MGI:106271]	protein_coding	0.419037	2.01985	1.04846	0.0001	0.0001	0.0001	11624.5	13.5049	5.72788e-08	1.67261e-05	up	yes
93281	0	chr18	-	34630951	34651735	ENSMUST00000025228	17	2084	MSTRG.29195	Cdc23	GO:0000278(mitotic cell cycle);GO:0005515(protein binding);GO:0005680(anaphase-promoting complex);GO:0007049(cell cycle);GO:0007080(mitotic metaphase plate congression);GO:0030071(regulation of mitotic metaphase/anaphase transition);GO:0051301(cell division);GO:0070979(protein K11-linked ubiquitination)	04110(Cell cycle);04114(Oocyte meiosis);04120(Ubiquitin mediated proteolysis);04914(Progesterone-mediated oocyte maturation);05166(Human T-cell leukemia virus 1 infection)	K03355	NA	CDC23 cell division cycle 23 [Source:MGI Symbol;Acc:MGI:1098815]	protein_coding	0.0001	0.0001	0.0001	0.597335	0.754948	2.06465	8.77981e-05	-13.4755	5.81709e-08	1.68549e-05	down	yes
48760	0	chr12	-	85166639	85177296	ENSMUST00000004913	7	1582	MSTRG.15264	Pgf	GO:0001525(angiogenesis);GO:0001658(branching involved in ureteric bud morphogenesis);GO:0001666(response to hypoxia);GO:0001934(positive regulation of protein phosphorylation);GO:0001938(positive regulation of endothelial cell proliferation);GO:0002040(sprouting angiogenesis);GO:0005172(vascular endothelial growth factor receptor binding);GO:0005576(extracellular region);GO:0005615(extracellular…	04010(MAPK signaling pathway);04014(Ras signaling pathway);04015(Rap1 signaling pathway);04151(PI3K-Akt signaling pathway);04510(Focal adhesion);05200(Pathways in cancer)	K16859	NA	placental growth factor [Source:MGI Symbol;Acc:MGI:105095]	protein_coding	0.0001	0.0001	0.0001	12.8339	2.19032	0.872123	1.88723e-05	-15.6934	6.43999e-08	1.85162e-05	down	yes
192706	0	chr9	-	44309237	44320285	ENSMUST00000065080	14	4337	MSTRG.60353	C2cd2l	GO:0005783(endoplasmic reticulum);GO:0005789(endoplasmic reticulum membrane);GO:0005886(plasma membrane);GO:0006869(lipid transport);GO:0008289(lipid binding);GO:0008526(phosphatidylinositol transfer activity);GO:0015914(phospholipid transport);GO:0016020(membrane);GO:0016021(integral component of membrane);GO:0032541(cortical endoplasmic reticulum);GO:0035091(phosphatidylinositol binding);GO:003…	NA	NA	NA	C2 calcium-dependent domain containing 2-like [Source:MGI Symbol;Acc:MGI:1919014]	protein_coding	0.0001	0.0001	0.0001	0.955649	0.386884	0.265524	0.000186561	-12.3881	6.50936e-08	1.8644e-05	down	yes
124498	0	chr3	-	95296096	95306804	ENSMUST00000107183	13	1872	MSTRG.39032	Anxa9	GO:0001786(phosphatidylserine binding);GO:0002020(protease binding);GO:0005262(calcium channel activity);GO:0005509(calcium ion binding);GO:0005543(phospholipid binding);GO:0005544(calcium-dependent phospholipid binding);GO:0005546(phosphatidylinositol-4,5-bisphosphate binding);GO:0005615(extracellular space);GO:0005634(nucleus);GO:0005737(cytoplasm);GO:0005829(cytosol);GO:0005886(plasma membrane…	NA	K17090	NA	annexin A9 [Source:MGI Symbol;Acc:MGI:1923711]	protein_coding	0.0001	0.0001	0.0001	0.631677	1.4302	1.08245	9.54099e-05	-13.3555	6.63956e-08	1.88723e-05	down	yes
77456	0	chr16	-	21676722	21694629	ENSMUST00000231592	2	1135	MSTRG.24453	2510009E07Rik	GO:0003674(molecular_function);GO:0005575(cellular_component);GO:0007399(nervous system development);GO:0008150(biological_process);GO:0048512(circadian behavior)	NA	NA	NA	RIKEN cDNA 2510009E07 gene [Source:MGI Symbol;Acc:MGI:1919440]	protein_coding	0.0001	0.0001	0.0001	2.56361	1.21119	1.3348	5.8713e-05	-14.056	7.67856e-08	2.15721e-05	down	yes
68578	0	chr15	-	10568969	10714567	ENSMUST00000169385	18	4759	MSTRG.21968	Rai14	GO:0001650(fibrillar center);GO:0003779(actin binding);GO:0005515(protein binding);GO:0005634(nucleus);GO:0005654(nucleoplasm);GO:0005737(cytoplasm);GO:0005739(mitochondrion);GO:0005829(cytosol);GO:0005856(cytoskeleton);GO:0005938(cell cortex);GO:0007283(spermatogenesis);GO:0030054(cell junction);GO:0030154(cell differentiation)	NA	NA	NA	retinoic acid induced 14 [Source:MGI Symbol;Acc:MGI:1922896]	protein_coding	0.0001	0.011407	0.0001	2.30127	2.0901	7.32828	0.000990388	-9.97972	7.70484e-08	2.15721e-05	down	yes
143804	0	chr5	-	43993622	44004919	ENSMUST00000196378	5	1089	MSTRG.45645	Prom1	GO:0005783(endoplasmic reticulum);GO:0005793(endoplasmic reticulum-Golgi intermediate compartment);GO:0005886(plasma membrane);GO:0009986(cell surface);GO:0016020(membrane);GO:0016021(integral component of membrane);GO:0031528(microvillus membrane);GO:0042622(photoreceptor outer segment membrane);GO:0042805(actinin binding);GO:0045296(cadherin binding);GO:0045494(photoreceptor cell maintenance);G…	05202(Transcriptional misregulation in cancer)	K06532	NA	prominin 1 [Source:MGI Symbol;Acc:MGI:1100886]	protein_coding	0.7991	2.79244	1.89466	0.0001	0.0001	0.0001	18287.3	14.1586	8.10427e-08	2.26058e-05	up	yes
70853	0	chr15	+	68928420	69093512	ENSMUST00000022954	9	1887	MSTRG.22829	Khdrbs3	GO:0000381(regulation of alternative mRNA splicing, via spliceosome);GO:0003676(nucleic acid binding);GO:0003723(RNA binding);GO:0003727(single-stranded RNA binding);GO:0003729(mRNA binding);GO:0005634(nucleus);GO:0005654(nucleoplasm);GO:0006397(mRNA processing);GO:0017124(SH3 domain binding);GO:0019904(protein domain specific binding);GO:0032991(protein-containing complex);GO:0033120(positive re…	NA	K14942	NA	KH domain containing, RNA binding, signal transduction associated 3 [Source:MGI Symbol;Acc:MGI:1313312]	protein_coding	0.0001	0.0001	0.0001	3.80793	1.81011	0.552219	4.86204e-05	-14.3281	8.51725e-08	2.30691e-05	down	yes
175299	0	chr7	-	105558484	105581278	ENSMUST00000191601	15	2690	MSTRG.55018	Apbb1	GO:0000122(negative regulation of transcription by RNA polymerase II);GO:0001540(amyloid-beta binding);GO:0001764(neuron migration);GO:0003682(chromatin binding);GO:0005515(protein binding);GO:0005634(nucleus);GO:0005737(cytoplasm);GO:0005783(endoplasmic reticulum);GO:0005886(plasma membrane);GO:0006302(double-strand break repair);GO:0006325(chromatin organization);GO:0006355(regulation of transc…	05010(Alzheimer disease)	K04529	NA	amyloid beta (A4) precursor protein-binding, family B, member 1 [Source:MGI Symbol;Acc:MGI:107765]	protein_coding	1.57473	0.300497	0.711306	0.0001	0.0001	0.0001	8621.78	13.0738	9.46534e-08	2.54526e-05	up	yes
118436	0	chr2	-	177947678	177957239	ENSMUST00000108928	4	767	MSTRG.37148	Gm14326	GO:0003674(molecular_function);GO:0003676(nucleic acid binding);GO:0005575(cellular_component);GO:0006355(regulation of transcription, DNA-templated);GO:0008150(biological_process);GO:0046872(metal ion binding)	05168(Herpes simplex virus 1 infection)	K09228	NA	predicted gene 14326 [Source:MGI Symbol;Acc:MGI:3709298]	protein_coding	0.0001	0.0001	0.0001	1.56221	1.70459	4.53155	3.84696e-05	-14.6659	9.51561e-08	2.5496e-05	down	yes
178320	0	chr7	+	131032053	131121628	ENSMUST00000213064	41	5777	MSTRG.55858	Dmbt1	GO:0005044(scavenger receptor activity);GO:0006897(endocytosis);GO:0007275(multicellular organism development);GO:0015031(protein transport);GO:0016020(membrane);GO:0016021(integral component of membrane);GO:0030154(cell differentiation)	04970(Salivary secretion)	K13912	NA	deleted in malignant brain tumors 1 [Source:MGI Symbol;Acc:MGI:106210]	protein_coding	0.145429	3.20098	0.766126	0.0001	0.0001	0.0001	13708.4	13.7428	9.6012e-08	2.56335e-05	up	yes
32185	0	chr11	+	16752203	16887923	ENSMUST00000102884	16	2943	MSTRG.9736	Egfr	GO:0000139(Golgi membrane);GO:0000166(nucleotide binding);GO:0000186(activation of MAPKK activity);GO:0000902(cell morphogenesis);GO:0001889(liver development);GO:0001892(embryonic placenta development);GO:0001934(positive regulation of protein phosphorylation);GO:0001942(hair follicle development);GO:0003682(chromatin binding);GO:0004672(protein kinase activity);GO:0004713(protein tyrosine kinas…	01521(EGFR tyrosine kinase inhibitor resistance);01522(Endocrine resistance);04010(MAPK signaling pathway);04012(ErbB signaling pathway);04014(Ras signaling pathway);04015(Rap1 signaling pathway);04020(Calcium signaling pathway);04066(HIF-1 signaling pathway);04068(FoxO signaling pathway);04072(Phospholipase D signaling pathway);04144(Endocytosis);04151(PI3K-Akt signaling pathway);04510(Focal adh…	K04361	EC:2.7.10.1	epidermal growth factor receptor [Source:MGI Symbol;Acc:MGI:95294]	protein_coding	2.48013	0.671454	2.51336	6e-06	0.000307	0.002265	2197.42	11.1016	9.9525e-08	2.64768e-05	up	yes
144962	0	chr5	-	67392147	67427799	ENSMUST00000169190	5	7935	MSTRG.46083	Bend4	GO:0003674(molecular_function);GO:0005575(cellular_component);GO:0008150(biological_process)	NA	NA	NA	BEN domain containing 4 [Source:MGI Symbol;Acc:MGI:3648414]	protein_coding	1.32078	3.12533	0.523826	0.001338	0.00045	0.007711	523.207	9.03124	1.01942e-07	2.70236e-05	up	yes
150367	0	chr5	+	129501221	129571384	ENSMUST00000053737	18	3313	MSTRG.47791	Sfswap	GO:0000380(alternative mRNA splicing, via spliceosome);GO:0000395(mRNA 5'-splice site recognition);GO:0003723(RNA binding);GO:0005515(protein binding);GO:0005634(nucleus);GO:0006396(RNA processing);GO:0006397(mRNA processing);GO:0008380(RNA splicing);GO:0048025(negative regulation of mRNA splicing, via spliceosome)	NA	NA	NA	splicing factor SWAP [Source:MGI Symbol;Acc:MGI:101760]	protein_coding	0.0001	0.0001	0.0001	0.394709	0.458621	0.887531	0.000172329	-12.5026	1.0288e-07	2.7176e-05	down	yes
111479	0	chr2	-	94327937	94406688	ENSMUST00000094801	20	3408	MSTRG.34760	Ttc17	GO:0003674(molecular_function);GO:0005515(protein binding);GO:0005737(cytoplasm);GO:0005829(cytosol);GO:0005856(cytoskeleton);GO:0005886(plasma membrane);GO:0015629(actin cytoskeleton);GO:0016020(membrane);GO:0030030(cell projection organization);GO:0030041(actin filament polymerization);GO:0044782(cilium organization)	NA	NA	NA	tetratricopeptide repeat domain 17 [Source:MGI Symbol;Acc:MGI:1921819]	protein_coding	0.0001	0.0001	0.0001	0.305198	0.361514	1.3426	0.000149305	-12.7095	1.03793e-07	2.73207e-05	down	yes
194234	0	chr9	+	58134665	58153996	ENSMUST00000167479	19	2871	MSTRG.60756	Stra6	GO:0001568(blood vessel development);GO:0001822(kidney development);GO:0003184(pulmonary valve morphogenesis);GO:0003281(ventricular septum development);GO:0005886(plasma membrane);GO:0005887(integral component of plasma membrane);GO:0007507(heart development);GO:0007612(learning);GO:0007631(feeding behavior);GO:0016020(membrane);GO:0016021(integral component of membrane);GO:0016918(retinal bindi…	NA	K23088	NA	stimulated by retinoic acid gene 6 [Source:MGI Symbol;Acc:MGI:107742]	protein_coding	0.0001	0.0001	0.0001	19.3546	16.4113	0.008873	8.38581e-06	-16.8636	1.07636e-07	2.82327e-05	down	yes
155976	0	chr6	+	48904986	48909187	ENSMUST00000167529	5	2734	MSTRG.49563	Aoc1	GO:0005507(copper ion binding);GO:0008131(primary amine oxidase activity);GO:0009308(amine metabolic process);GO:0016491(oxidoreductase activity);GO:0046872(metal ion binding);GO:0048038(quinone binding);GO:0055114(oxidation-reduction process)	00330(Arginine and proline metabolism);00340(Histidine metabolism);00380(Tryptophan metabolism)	K11182	EC:1.4.3.22	amine oxidase, copper-containing 1 [Source:MGI Symbol;Acc:MGI:1923757]	protein_coding	0.0001	0.0001	0.0001	2.52183	1.0738	0.340542	7.62161e-05	-13.6795	1.12556e-07	2.94199e-05	down	yes
95511	0	chr18	-	64528967	64661267	ENSMUST00000025482	28	6719	MSTRG.30022	Atp8b1	GO:0000166(nucleotide binding);GO:0000287(magnesium ion binding);GO:0005319(lipid transporter activity);GO:0005524(ATP binding);GO:0005654(nucleoplasm);GO:0005783(endoplasmic reticulum);GO:0005794(Golgi apparatus);GO:0005802(trans-Golgi network);GO:0005829(cytosol);GO:0005886(plasma membrane);GO:0006855(drug transmembrane transport);GO:0006869(lipid transport);GO:0007030(Golgi organization);GO:00…	NA	K01530	EC:7.6.2.1	ATPase, class I, type 8B, member 1 [Source:MGI Symbol;Acc:MGI:1859665]	protein_coding	0.0001	0.0001	0.0001	1.67679	0.227059	0.307932	0.000135637	-12.848	1.1387e-07	2.96598e-05	down	yes
189630	0	chr9	-	4417896	4796142	ENSMUST00000063508	17	5352	MSTRG.59135	Gria4	GO:0004970(ionotropic glutamate receptor activity);GO:0004971(AMPA glutamate receptor activity);GO:0005216(ion channel activity);GO:0005515(protein binding);GO:0005886(plasma membrane);GO:0006811(ion transport);GO:0007268(chemical synaptic transmission);GO:0014069(postsynaptic density);GO:0015276(ligand-gated ion channel activity);GO:0016020(membrane);GO:0016021(integral component of membrane);GO…	04024(cAMP signaling pathway);04080(Neuroactive ligand-receptor interaction);04713(Circadian entrainment);04723(Retrograde endocannabinoid signaling);04724(Glutamatergic synapse);04728(Dopaminergic synapse);05031(Amphetamine addiction);05033(Nicotine addiction)	K05200	NA	glutamate receptor, ionotropic, AMPA4 (alpha 4) [Source:MGI Symbol;Acc:MGI:95811]	protein_coding	0.0001	0.0001	0.0001	4.33133	2.2944	0.048541	4.49487e-05	-14.4414	1.14981e-07	2.98451e-05	down	yes
171466	0	chr7	-	64756091	65156570	ENSMUST00000119118	10	4801	MSTRG.53817	Fam189a1	GO:0003674(molecular_function);GO:0005575(cellular_component);GO:0008150(biological_process);GO:0016020(membrane);GO:0016021(integral component of membrane)	NA	NA	NA	family with sequence similarity 189, member A1 [Source:MGI Symbol;Acc:MGI:1917888]	protein_coding	0.0001	0.0001	0.0001	0.998233	3.06039	0.153447	7.12239e-05	-13.7773	1.16793e-07	3.02107e-05	down	yes
71868	0	chr15	-	77388222	77399086	ENSMUST00000175919	5	2263	MSTRG.23082	Apol7a	GO:0005575(cellular_component);GO:0005576(extracellular region);GO:0006869(lipid transport);GO:0008289(lipid binding);GO:0042157(lipoprotein metabolic process)	NA	K14480	NA	apolipoprotein L 7a [Source:MGI Symbol;Acc:MGI:1923011]	protein_coding	1.83533	0.898187	0.292033	0.0001	0.0001	0.0001	10085.2	13.2999	1.17415e-07	3.02666e-05	up	yes
196496	0	chr9	+	86743649	86758443	ENSMUST00000036426	2	3444	MSTRG.61486	Prss35	GO:0004252(serine-type endopeptidase activity);GO:0005576(extracellular region);GO:0005739(mitochondrion);GO:0006508(proteolysis)	NA	NA	NA	protease, serine 35 [Source:MGI Symbol;Acc:MGI:2444800]	protein_coding	0.0001	0.0001	0.01215	1.0077	1.80166	41.3441	0.000279706	-11.8038	1.19181e-07	3.06163e-05	down	yes
145163	0	chr5	+	72647795	72671078	ENSMUST00000087212	6	4206	MSTRG.46148	Nipal1	GO:0003674(molecular_function);GO:0006811(ion transport);GO:0015095(magnesium ion transmembrane transporter activity);GO:0015693(magnesium ion transport);GO:0016020(membrane);GO:0016021(integral component of membrane);GO:1903830(magnesium ion transmembrane transport)	NA	K22733	NA	NIPA-like domain containing 1 [Source:MGI Symbol;Acc:MGI:1917951]	protein_coding	0.0001	0.0001	0.0001	0.269724	0.317904	1.38193	0.000152319	-12.6806	1.2196e-07	3.12229e-05	down	yes
118750	0	chr2	-	181147653	181157014	ENSMUST00000055990	8	2084	ENSMUSG00000016349	Eef1a2	GO:0000166(nucleotide binding);GO:0003746(translation elongation factor activity);GO:0003924(GTPase activity);GO:0005525(GTP binding);GO:0005634(nucleus);GO:0005737(cytoplasm);GO:0005853(eukaryotic translation elongation factor 1 complex);GO:0006412(translation);GO:0006414(translational elongation);GO:0010035(response to inorganic substance);GO:0019901(protein kinase binding);GO:0043025(neuronal …	03013(RNA transport);05134(Legionellosis)	K03231	NA	eukaryotic translation elongation factor 1 alpha 2 [Source:MGI Symbol;Acc:MGI:1096317]	protein_coding	0.668684	0.903175	1.06714	0.0001	0.0001	0.0001	8796.66	13.1027	1.2916e-07	3.25097e-05	up	yes
123938	0	chr3	+	90613305	90614414	ENSMUST00000198128	3	464	MSTRG.38879	S100a6	GO:0001726(ruffle);GO:0005509(calcium ion binding);GO:0005515(protein binding);GO:0005523(tropomyosin binding);GO:0005634(nucleus);GO:0005635(nuclear envelope);GO:0005737(cytoplasm);GO:0005829(cytosol);GO:0005886(plasma membrane);GO:0008270(zinc ion binding);GO:0015075(ion transmembrane transporter activity);GO:0016020(membrane);GO:0031234(extrinsic component of cytoplasmic side of plasma membran…	NA	NA	NA	S100 calcium binding protein A6 (calcyclin) [Source:MGI Symbol;Acc:MGI:1339467]	protein_coding	0.023485	0.102891	0.0001	15.0467	6.88247	97.1893	0.00106177	-9.87932	1.4564e-07	3.65345e-05	down	yes
14680	0	chr1	+	87264363	87310839	ENSMUST00000027472	4	1854	MSTRG.3954	Efhd1	GO:0005509(calcium ion binding);GO:0005739(mitochondrion);GO:0005743(mitochondrial inner membrane);GO:0016020(membrane);GO:0031175(neuron projection development);GO:0046872(metal ion binding);GO:0061891(calcium ion sensor activity);GO:1900069(regulation of cellular hyperosmotic salinity response)	NA	NA	NA	EF hand domain containing 1 [Source:MGI Symbol;Acc:MGI:1921607]	protein_coding	0.607183	0.506163	0.364752	15.4504	42.4453	50.0481	0.0136932	-6.19039	1.59315e-07	3.95667e-05	down	yes
179643	0	chr7	+	142435001	142440328	ENSMUST00000105976	9	1289	MSTRG.56126	Syt8	GO:0000149(SNARE binding);GO:0001669(acrosomal vesicle);GO:0001786(phosphatidylserine binding);GO:0005509(calcium ion binding);GO:0005544(calcium-dependent phospholipid binding);GO:0005737(cytoplasm);GO:0005886(plasma membrane);GO:0006887(exocytosis);GO:0007340(acrosome reaction);GO:0014059(regulation of dopamine secretion);GO:0016020(membrane);GO:0016021(integral component of membrane);GO:001607…	NA	K19908	NA	synaptotagmin VIII [Source:MGI Symbol;Acc:MGI:1859867]	protein_coding	3.31937	1.07968	0.519399	0.0001	0.0001	0.0001	16394.8	14.001	1.77123e-07	4.34125e-05	up	yes
199552	0	chr9	+	113930934	113977199	ENSMUST00000009885	16	3742	MSTRG.62293	Ubp1	GO:0000978(RNA polymerase II cis-regulatory region sequence-specific DNA binding);GO:0001228(DNA-binding transcription activator activity, RNA polymerase II-specific);GO:0001525(angiogenesis);GO:0003677(DNA binding);GO:0003700(DNA-binding transcription factor activity);GO:0005634(nucleus);GO:0005654(nucleoplasm);GO:0005829(cytosol);GO:0006357(regulation of transcription by RNA polymerase II);GO:0…	NA	K09275	NA	upstream binding protein 1 [Source:MGI Symbol;Acc:MGI:104889]	protein_coding	0.0001	0.0001	0.0001	0.721318	0.20826	0.595518	0.000196709	-12.3116	1.78728e-07	4.36628e-05	down	yes
184399	0	chr8	+	70718543	70722634	ENSMUST00000213065	3	842	MSTRG.57578	Gm3336	GO:0003674(molecular_function);GO:0005575(cellular_component);GO:0008150(biological_process);GO:0016020(membrane);GO:0016021(integral component of membrane)	NA	NA	NA	predicted gene 3336 [Source:MGI Symbol;Acc:MGI:3781514]	protein_coding	5.33938	0.952154	1.30891	0.0001	0.0001	0.0001	25334.8	14.6288	1.8113e-07	4.39624e-05	up	yes
151103	0	chr5	+	136083916	136111860	ENSMUST00000042135	21	2914	MSTRG.48024	Rasa4	GO:0005096(GTPase activator activity);GO:0005543(phospholipid binding);GO:0005737(cytoplasm);GO:0005829(cytosol);GO:0005886(plasma membrane);GO:0007165(signal transduction);GO:0016020(membrane);GO:0034260(negative regulation of GTPase activity);GO:0035556(intracellular signal transduction);GO:0043087(regulation of GTPase activity);GO:0043547(positive regulation of GTPase activity);GO:0046580(nega…	04014(Ras signaling pathway)	K17630	NA	RAS p21 protein activator 4 [Source:MGI Symbol;Acc:MGI:1858600]	protein_coding	0.601807	0.18067	1.35039	0.0001	0.0001	0.0001	7109.56	12.7955	2.07366e-07	4.96826e-05	up	yes
162812	0	chr6	-	133849851	133853762	ENSMUST00000048032	4	707	MSTRG.51597	Kap	GO:0005576(extracellular region)	NA	NA	NA	kidney androgen regulated protein [Source:MGI Symbol;Acc:MGI:96653]	protein_coding	9.09248	13.0092	0.567096	0.0001	0.0001	0.0001	75562.6	16.2054	2.41825e-07	5.70273e-05	up	yes
135798	0	chr4	+	123016597	123054949	ENSMUST00000102649	11	2074	MSTRG.42963	Trit1	GO:0000166(nucleotide binding);GO:0005524(ATP binding);GO:0005634(nucleus);GO:0005737(cytoplasm);GO:0005739(mitochondrion);GO:0006400(tRNA modification);GO:0008033(tRNA processing);GO:0016740(transferase activity);GO:0046872(metal ion binding);GO:0052381(tRNA dimethylallyltransferase activity)	NA	K00791	EC:2.5.1.75	tRNA isopentenyltransferase 1 [Source:MGI Symbol;Acc:MGI:1914216]	protein_coding	0.0001	0.0001	0.002722	0.410143	1.18299	1.63623	0.000904823	-10.1101	2.61663e-07	6.10552e-05	down	yes
12943	0	chr1	+	64532819	64604548	ENSMUST00000087366	8	8364	MSTRG.3425	Creb1	GO:0000785(chromatin);GO:0000790(nuclear chromatin);GO:0000976(transcription regulatory region sequence-specific DNA binding);GO:0000978(RNA polymerase II cis-regulatory region sequence-specific DNA binding);GO:0000981(DNA-binding transcription factor activity, RNA polymerase II-specific);GO:0001102(RNA polymerase II activating transcription factor binding);GO:0001225(RNA polymerase II transcript…	04022(cGMP-PKG signaling pathway);04024(cAMP signaling pathway);04151(PI3K-Akt signaling pathway);04152(AMPK signaling pathway);04211(Longevity regulating pathway);04261(Adrenergic signaling in cardiomyocytes);04380(Osteoclast differentiation);04612(Antigen processing and presentation);04668(TNF signaling pathway);04710(Circadian rhythm);04713(Circadian entrainment);04714(Thermogenesis);04725(Cho…	K05870	NA	cAMP responsive element binding protein 1 [Source:MGI Symbol;Acc:MGI:88494]	protein_coding	0.0001	0.0001	0.0001	1.019	0.131766	0.166135	0.000227808	-12.0999	2.62173e-07	6.10552e-05	down	yes
17597	0	chr1	-	136844276	136949562	ENSMUST00000168126	7	3446	MSTRG.4956	Nr5a2	GO:0000976(transcription regulatory region sequence-specific DNA binding);GO:0000978(RNA polymerase II cis-regulatory region sequence-specific DNA binding);GO:0001228(DNA-binding transcription activator activity, RNA polymerase II-specific);GO:0003677(DNA binding);GO:0003682(chromatin binding);GO:0003690(double-stranded DNA binding);GO:0003700(DNA-binding transcription factor activity);GO:0003707…	04950(Maturity onset diabetes of the young)	K08027	NA	nuclear receptor subfamily 5, group A, member 2 [Source:MGI Symbol;Acc:MGI:1346834]	protein_coding	0.0001	0.0001	0.0001	0.275004	0.214502	1.48634	0.000151834	-12.6852	2.89593e-07	6.68163e-05	down	yes
14731	0	chr1	-	87476834	87510362	ENSMUST00000027477	13	2746	MSTRG.3966	Ngef	GO:0005085(guanyl-nucleotide exchange factor activity);GO:0005089(Rho guanyl-nucleotide exchange factor activity);GO:0005515(protein binding);GO:0005737(cytoplasm);GO:0005829(cytosol);GO:0007275(multicellular organism development);GO:0007399(nervous system development);GO:0009987(cellular process);GO:0016020(membrane);GO:0030154(cell differentiation);GO:0030426(growth cone);GO:0042995(cell projec…	04360(Axon guidance)	K07525	NA	neuronal guanine nucleotide exchange factor [Source:MGI Symbol;Acc:MGI:1858414]	protein_coding	0.0001	0.0001	0.0001	3.41979	6.00424	0.082615	3.15569e-05	-14.9517	3.11672e-07	7.12509e-05	down	yes
110134	0	chr2	-	85189505	85197197	ENSMUST00000234267	2	3860	MSTRG.34538	Lrrc55	GO:0005249(voltage-gated potassium channel activity);GO:0005515(protein binding);GO:0005886(plasma membrane);GO:0006811(ion transport);GO:0008076(voltage-gated potassium channel complex);GO:0016020(membrane);GO:0016021(integral component of membrane);GO:0044325(ion channel binding);GO:0071805(potassium ion transmembrane transport);GO:0099104(potassium channel activator activity);GO:1903818(positi…	NA	NA	NA	leucine rich repeat containing 55 [Source:MGI Symbol;Acc:MGI:2685197]	protein_coding	0.0001	0.0001	0.0001	0.918244	0.197137	0.341373	0.000205937	-12.2455	3.41352e-07	7.73266e-05	down	yes
86748	0	chr17	+	34609014	34613448	ENSMUST00000114140	7	1941	MSTRG.27082	Agpat1	GO:0001819(positive regulation of cytokine production);GO:0003841(1-acylglycerol-3-phosphate O-acyltransferase activity);GO:0005783(endoplasmic reticulum);GO:0006629(lipid metabolic process);GO:0006654(phosphatidic acid biosynthetic process);GO:0008654(phospholipid biosynthetic process);GO:0016020(membrane);GO:0016021(integral component of membrane);GO:0016740(transferase activity);GO:0016746(tra…	00561(Glycerolipid metabolism);00564(Glycerophospholipid metabolism);04072(Phospholipase D signaling pathway);04975(Fat digestion and absorption)	K13509	EC:2.3.1.51	1-acylglycerol-3-phosphate O-acyltransferase 1 (lysophosphatidic acid acyltransferase, alpha) [Source:MGI Symbol;Acc:MGI:1932075]	protein_coding	0.779846	0.824588	0.733207	0.0001	0.0001	0.0001	7792.14	12.9278	3.91551e-07	8.68071e-05	up	yes
68236	0	chr15	+	5185560	5218336	ENSMUST00000022751	5	1832	MSTRG.21850	Ttc33	GO:0003674(molecular_function);GO:0005515(protein binding);GO:0005575(cellular_component);GO:0008150(biological_process)	NA	NA	NA	tetratricopeptide repeat domain 33 [Source:MGI Symbol;Acc:MGI:1914765]	protein_coding	0.0001	0.0001	0.0001	0.250951	4.93606	1.51819	4.47413e-05	-14.448	3.92493e-07	8.68071e-05	down	yes
84164	0	chr17	+	25309377	25311692	ENSMUST00000234259	5	873	MSTRG.26542	Prss28	GO:0004252(serine-type endopeptidase activity);GO:0006508(proteolysis);GO:0008233(peptidase activity);GO:0008236(serine-type peptidase activity);GO:0016787(hydrolase activity)	NA	NA	NA	protease, serine 28 [Source:MGI Symbol;Acc:MGI:2149951]	protein_coding	0.0001	0.0001	0.0001	1.57911	3.32338	1.16061	4.94797e-05	-14.3028	3.99971e-07	8.76828e-05	down	yes
77612	0	chr16	-	22987346	23029101	ENSMUST00000100046	10	2294	MSTRG.24512	Kng2	GO:0004866(endopeptidase inhibitor activity);GO:0004869(cysteine-type endopeptidase inhibitor activity);GO:0005102(signaling receptor binding);GO:0005576(extracellular region);GO:0005615(extracellular space);GO:0006954(inflammatory response);GO:0007204(positive regulation of cytosolic calcium ion concentration);GO:0007596(blood coagulation);GO:0007599(hemostasis);GO:0010951(negative regulation of…	04022(cGMP-PKG signaling pathway);04071(Sphingolipid signaling pathway);04080(Neuroactive ligand-receptor interaction);04610(Complement and coagulation cascades);04750(Inflammatory mediator regulation of TRP channels);04810(Regulation of actin cytoskeleton);05142(Chagas disease (American trypanosomiasis));05143(African trypanosomiasis);05200(Pathways in cancer)	K03898	NA	kininogen 2 [Source:MGI Symbol;Acc:MGI:3027157]	protein_coding	0.475906	0.751586	0.813983	0.0001	0.0001	0.0001	6804.92	12.7324	4.03483e-07	8.81942e-05	up	yes
36620	0	chr11	+	70166667	70170833	ENSMUST00000000327	10	1454	MSTRG.11244	Clec10a	GO:0002248(connective tissue replacement involved in inflammatory response wound healing);GO:0016020(membrane);GO:0016021(integral component of membrane);GO:0030246(carbohydrate binding)	NA	K06721	NA	C-type lectin domain family 10, member A [Source:MGI Symbol;Acc:MGI:96975]	protein_coding	1.05891	1.65825	0.665881	0.0001	0.0001	0.0001	11276.8	13.4611	4.23976e-07	9.21346e-05	up	yes
194487	0	chr9	-	59966931	60511035	ENSMUST00000098660	18	8796	MSTRG.60817	Thsd4	GO:0001527(microfibril);GO:0004222(metalloendopeptidase activity);GO:0005515(protein binding);GO:0005576(extracellular region);GO:0006508(proteolysis);GO:0008233(peptidase activity);GO:0016787(hydrolase activity);GO:0030198(extracellular matrix organization);GO:0031012(extracellular matrix);GO:0048251(elastic fiber assembly)	NA	NA	NA	thrombospondin, type I, domain containing 4 [Source:MGI Symbol;Acc:MGI:2672033]	protein_coding	0.0001	0.0001	0.008278	1.30205	1.56447	1.18654	0.00209175	-8.90107	5.04969e-07	0.000107547	down	yes
127438	0	chr3	-	132884430	132950043	ENSMUST00000117164	13	1779	MSTRG.39984	Npnt	GO:0001657(ureteric bud development);GO:0001658(branching involved in ureteric bud morphogenesis);GO:0005178(integrin binding);GO:0005509(calcium ion binding);GO:0005576(extracellular region);GO:0005604(basement membrane);GO:0007155(cell adhesion);GO:0007160(cell-matrix adhesion);GO:0007275(multicellular organism development);GO:0010694(positive regulation of alkaline phosphatase activity);GO:001…	04512(ECM-receptor interaction)	K06824	NA	nephronectin [Source:MGI Symbol;Acc:MGI:2148811]	protein_coding	0.970023	0.857336	0.638596	0.0001	0.0001	0.0001	8219.85	13.0049	5.16207e-07	0.000109318	up	yes
29328	0	chr10	+	110745513	110785510	ENSMUST00000173471	13	3567	MSTRG.8912	E2f7	GO:0000122(negative regulation of transcription by RNA polymerase II);GO:0000977(RNA polymerase II regulatory region sequence-specific DNA binding);GO:0000978(RNA polymerase II cis-regulatory region sequence-specific DNA binding);GO:0000981(DNA-binding transcription factor activity, RNA polymerase II-specific);GO:0000987(cis-regulatory region sequence-specific DNA binding);GO:0001217(DNA-binding …	NA	K09391	NA	E2F transcription factor 7 [Source:MGI Symbol;Acc:MGI:1289147]	protein_coding	0.0001	0.0001	0.0001	0.66218	0.272528	0.38655	0.000227056	-12.1047	5.52539e-07	0.000116681	down	yes
152840	0	chr5	+	149184560	149215434	ENSMUST00000050472	9	3757	MSTRG.48530	Uspl1	GO:0001825(blastocyst formation);GO:0005634(nucleus);GO:0006508(proteolysis);GO:0008233(peptidase activity);GO:0008234(cysteine-type peptidase activity);GO:0008283(cell population proliferation);GO:0009301(snRNA transcription);GO:0015030(Cajal body);GO:0016787(hydrolase activity);GO:0016926(protein desumoylation);GO:0030576(Cajal body organization);GO:0032183(SUMO binding);GO:0070140(SUMO-specifi…	NA	K23008	EC:3.4.22.-	ubiquitin specific peptidase like 1 [Source:MGI Symbol;Acc:MGI:2442342]	protein_coding	0.0001	0.0001	0.0001	0.272215	0.319414	0.696782	0.000232845	-12.0683	5.60339e-07	0.000117396	down	yes
11871	0	chr1	-	51749994	51915928	ENSMUST00000018561	31	4767	MSTRG.3039	Myo1b	GO:0000146(microfilament motor activity);GO:0000166(nucleotide binding);GO:0003774(motor activity);GO:0003779(actin binding);GO:0005515(protein binding);GO:0005516(calmodulin binding);GO:0005524(ATP binding);GO:0005546(phosphatidylinositol-4,5-bisphosphate binding);GO:0005547(phosphatidylinositol-3,4,5-trisphosphate binding);GO:0005737(cytoplasm);GO:0005769(early endosome);GO:0005884(actin filame…	NA	K10356	NA	myosin IB [Source:MGI Symbol;Acc:MGI:107752]	protein_coding	0.040407	0.0001	0.0001	5.62775	3.86068	15.6988	0.0016122	-9.27675	5.62859e-07	0.000117532	down	yes
27569	0	chr10	-	81590904	81600875	ENSMUST00000142948	14	1961	MSTRG.8283	Tle6	GO:0003714(transcription corepressor activity);GO:0005515(protein binding);GO:0005634(nucleus);GO:0005667(transcription factor complex);GO:0005737(cytoplasm);GO:0005829(cytosol);GO:0005938(cell cortex);GO:0006355(regulation of transcription, DNA-templated);GO:0032991(protein-containing complex);GO:0045666(positive regulation of neuron differentiation);GO:0050769(positive regulation of neurogenesi…	NA	NA	NA	transducin-like enhancer of split 6 [Source:MGI Symbol;Acc:MGI:2149593]	protein_coding	0.0001	0.0001	0.0001	0.295446	0.488122	3.06828	7.78847e-05	-13.6483	5.7727e-07	0.00012011	down	yes
129715	0	chr4	-	19876841	19922605	ENSMUST00000029900	8	2539	MSTRG.40847	Atp6v0d2	GO:0005765(lysosomal membrane);GO:0005768(endosome);GO:0005769(early endosome);GO:0006811(ion transport);GO:0007034(vacuolar transport);GO:0007035(vacuolar acidification);GO:0008553(proton-exporting ATPase activity, phosphorylative mechanism);GO:0015078(proton transmembrane transporter activity);GO:0016020(membrane);GO:0016324(apical plasma membrane);GO:0016471(vacuolar proton-transporting V-type…	00190(Oxidative phosphorylation);04142(Lysosome);04145(Phagosome);04721(Synaptic vesicle cycle);04966(Collecting duct acid secretion);05152(Tuberculosis);05165(Human papillomavirus infection);05203(Viral carcinogenesis);05323(Rheumatoid arthritis)	K02146	NA	ATPase, H+ transporting, lysosomal V0 subunit D2 [Source:MGI Symbol;Acc:MGI:1924415]	protein_coding	0.845134	0.633218	0.685771	74.9515	61.0242	10.7129	0.0147532	-6.08283	5.78417e-07	0.00012011	down	yes
138080	0	chr4	+	138967112	138968365	ENSMUST00000239443	1	1254	MSTRG.43662	Rnf186	GO:0004842(ubiquitin-protein transferase activity);GO:0005783(endoplasmic reticulum);GO:0005789(endoplasmic reticulum membrane);GO:0016020(membrane);GO:0016021(integral component of membrane);GO:0016567(protein ubiquitination);GO:0016740(transferase activity);GO:0035519(protein K29-linked ubiquitination);GO:0043161(proteasome-mediated ubiquitin-dependent protein catabolic process);GO:0046872(meta…	NA	NA	NA	ring finger protein 186 [Source:MGI Symbol;Acc:MGI:1914075]	protein_coding	0.000966	0.002921	0.004865	3.12709	3.2921	0.641963	0.00123946	-9.65608	6.26905e-07	0.000128044	down	yes
3963	0	X	+	101299175	101318675	ENSMUST00000130555	5	1852	MSTRG.1078	Nlgn3	GO:0002087(regulation of respiratory gaseous exchange by nervous system process);GO:0005886(plasma membrane);GO:0005887(integral component of plasma membrane);GO:0006898(receptor-mediated endocytosis);GO:0007155(cell adhesion);GO:0007158(neuron cell-cell adhesion);GO:0007268(chemical synaptic transmission);GO:0007416(synapse assembly);GO:0007612(learning);GO:0008542(visual learning);GO:0009986(ce…	04514(Cell adhesion molecules (CAMs))	K07378	NA	neuroligin 3 [Source:MGI Symbol;Acc:MGI:2444609]	protein_coding	0.0001	0.0001	0.0001	0.932282	0.659082	0.714417	0.000130108	-12.908	6.3202e-07	0.000128738	down	yes
102424	0	chr19	-	47260174	47464401	ENSMUST00000081619	15	10454	MSTRG.31986	Sh3pxd2a	GO:0002020(protease binding);GO:0002102(podosome);GO:0005515(protein binding);GO:0005546(phosphatidylinositol-4,5-bisphosphate binding);GO:0005737(cytoplasm);GO:0006801(superoxide metabolic process);GO:0010314(phosphatidylinositol-5-phosphate binding);GO:0016176(superoxide-generating NADPH oxidase activator activity);GO:0030054(cell junction);GO:0032266(phosphatidylinositol-3-phosphate binding);G…	NA	NA	NA	SH3 and PX domains 2A [Source:MGI Symbol;Acc:MGI:1298393]	protein_coding	0.009637	0.012207	0.003269	19.7674	17.2531	0.009	0.000678189	-10.526	6.45206e-07	0.000129871	down	yes
86903	0	chr17	-	34856379	34862173	ENSMUST00000154526	18	2397	MSTRG.27101	Cfb	GO:0002376(immune system process);GO:0004252(serine-type endopeptidase activity);GO:0005576(extracellular region);GO:0005615(extracellular space);GO:0006508(proteolysis);GO:0006956(complement activation);GO:0006957(complement activation, alternative pathway);GO:0008233(peptidase activity);GO:0008236(serine-type peptidase activity);GO:0008283(cell population proliferation);GO:0016787(hydrolase act…	04610(Complement and coagulation cascades);05150(Staphylococcus aureus infection)	K01335	EC:3.4.21.47	complement factor B [Source:MGI Symbol;Acc:MGI:105975]	protein_coding	0.0001	106.795	28.6412	0.0001	0.0001	0.0001	451455	18.7842	6.46271e-07	0.000129871	up	yes
43928	0	chr12	+	3365132	3404064	ENSMUST00000220210	9	4144	MSTRG.13343	Kif3c	GO:0000166(nucleotide binding);GO:0003777(microtubule motor activity);GO:0005515(protein binding);GO:0005524(ATP binding);GO:0005737(cytoplasm);GO:0005829(cytosol);GO:0005856(cytoskeleton);GO:0005871(kinesin complex);GO:0005874(microtubule);GO:0007018(microtubule-based movement);GO:0008017(microtubule binding);GO:0008021(synaptic vesicle);GO:0010976(positive regulation of neuron projection develo…	NA	K20197	NA	kinesin family member 3C [Source:MGI Symbol;Acc:MGI:107979]	protein_coding	1.82658	0.886645	0.062719	0.0001	0.0001	0.0001	9253.13	13.1757	6.63655e-07	0.000132651	up	yes
63542	0	chr14	+	47648448	47739894	ENSMUST00000187839	43	7945	MSTRG.20461	Ktn1	GO:0005783(endoplasmic reticulum);GO:0007018(microtubule-based movement);GO:0015031(protein transport);GO:0016020(membrane);GO:0016021(integral component of membrane);GO:0019894(kinesin binding);GO:0030176(integral component of endoplasmic reticulum membrane)	NA	K17975	NA	kinectin 1 [Source:MGI Symbol;Acc:MGI:109153]	protein_coding	0.0001	0.0001	0.0001	0.019085	1.56153	1.00713	0.000115931	-13.0744	6.79849e-07	0.000134807	down	yes
180485	0	chr8	-	5083219	5105351	ENSMUST00000023835	6	4152	ENSMUSG00000023073	Slc10a2	GO:0000502(proteasome complex);GO:0005634(nucleus);GO:0005902(microvillus);GO:0006811(ion transport);GO:0006814(sodium ion transport);GO:0008508(bile acid:sodium symporter activity);GO:0009617(response to bacterium);GO:0015293(symporter activity);GO:0015721(bile acid and bile salt transport);GO:0016020(membrane);GO:0016021(integral component of membrane);GO:0016324(apical plasma membrane);GO:0055…	04976(Bile secretion)	K14342	NA	solute carrier family 10, member 2 [Source:MGI Symbol;Acc:MGI:1201406]	protein_coding	0.0001	0.0001	0.0001	0.933152	1.03033	0.050929	0.000148927	-12.7131	7.04607e-07	0.000138249	down	yes
150161	0	chr5	-	125277087	125341094	ENSMUST00000086075	13	2521	MSTRG.47734	Scarb1	GO:0001530(lipopolysaccharide binding);GO:0001540(amyloid-beta binding);GO:0001786(phosphatidylserine binding);GO:0001875(lipopolysaccharide immune receptor activity);GO:0001935(endothelial cell proliferation);GO:0005737(cytoplasm);GO:0005886(plasma membrane);GO:0005887(integral component of plasma membrane);GO:0005901(caveola);GO:0006702(androgen biosynthetic process);GO:0006707(cholesterol cata…	04145(Phagosome);04913(Ovarian steroidogenesis);04925(Aldosterone synthesis and secretion);04927(Cortisol synthesis and secretion);04934(Cushing syndrome);04975(Fat digestion and absorption);04976(Bile secretion);04977(Vitamin digestion and absorption);04979(Cholesterol metabolism);05160(Hepatitis C)	NA	NA	scavenger receptor class B, member 1 [Source:MGI Symbol;Acc:MGI:893578]	protein_coding	0.0001	0.001492	0.000625	0.509928	0.473339	16.5129	0.000126714	-12.9461	7.0852e-07	0.000138653	down	yes
186581	0	chr8	+	94470010	94506941	ENSMUST00000182409	31	4552	MSTRG.58297	Nlrc5	GO:0000166(nucleotide binding);GO:0000978(RNA polymerase II cis-regulatory region sequence-specific DNA binding);GO:0002376(immune system process);GO:0005515(protein binding);GO:0005524(ATP binding);GO:0005634(nucleus);GO:0005737(cytoplasm);GO:0005813(centrosome);GO:0005829(cytosol);GO:0009617(response to bacterium);GO:0032088(negative regulation of NF-kappaB transcription factor activity);GO:003…	NA	K22615	NA	NLR family, CARD domain containing 5 [Source:MGI Symbol;Acc:MGI:3612191]	protein_coding	0.133839	0.282455	0.778031	0.0001	0.0001	0.0001	3981.08	11.9589	7.24971e-07	0.000141502	up	yes
61515	0	chr14	-	24448696	24487052	ENSMUST00000026322	31	4687	MSTRG.19770	Polr3a	GO:0003677(DNA binding);GO:0003682(chromatin binding);GO:0003899(DNA-directed 5'-3' RNA polymerase activity);GO:0005634(nucleus);GO:0005654(nucleoplasm);GO:0005666(RNA polymerase III complex);GO:0006351(transcription, DNA-templated);GO:0016740(transferase activity);GO:0016779(nucleotidyltransferase activity);GO:0032728(positive regulation of interferon-beta production);GO:0045087(innate immune re…	03020(RNA polymerase);04623(Cytosolic DNA-sensing pathway)	K03018	EC:2.7.7.6	polymerase (RNA) III (DNA directed) polypeptide A [Source:MGI Symbol;Acc:MGI:2681836]	protein_coding	0.092864	0.406973	2.43986	0.0001	0.0001	0.0001	9798.98	13.2584	7.32011e-07	0.000142504	up	yes
40272	0	chr11	+	98701263	98703629	ENSMUST00000038886	5	1413	MSTRG.12340	Csf3	GO:0005125(cytokine activity);GO:0005130(granulocyte colony-stimulating factor receptor binding);GO:0005576(extracellular region);GO:0005615(extracellular space);GO:0006955(immune response);GO:0007165(signal transduction);GO:0008083(growth factor activity);GO:0008284(positive regulation of cell population proliferation);GO:0014068(positive regulation of phosphatidylinositol 3-kinase signaling);GO…	04060(Cytokine-cytokine receptor interaction);04151(PI3K-Akt signaling pathway);04630(Jak-STAT signaling pathway);04640(Hematopoietic cell lineage);04657(IL-17 signaling pathway);05144(Malaria)	K05423	NA	colony stimulating factor 3 (granulocyte) [Source:MGI Symbol;Acc:MGI:1339751]	protein_coding	2.50247	0.17116	6.423	0.0001	0.0001	0.0001	30322.1	14.8881	8.11151e-07	0.000155481	up	yes
94772	0	chr18	+	52768121	52915613	ENSMUST00000178011	11	3433	MSTRG.29764	Sncaip	GO:0005515(protein binding);GO:0005654(nucleoplasm);GO:0005737(cytoplasm);GO:0008219(cell death);GO:0031625(ubiquitin protein ligase binding);GO:0036464(cytoplasmic ribonucleoprotein granule);GO:0042417(dopamine metabolic process);GO:0042802(identical protein binding);GO:0046928(regulation of neurotransmitter secretion);GO:0090083(regulation of inclusion body assembly)	05012(Parkinson disease)	K04558	NA	synuclein, alpha interacting protein (synphilin) [Source:MGI Symbol;Acc:MGI:1915097]	protein_coding	0.056887	0.834488	1.52831	0.0001	0.0001	0.0001	8065.6	12.9776	8.50992e-07	0.000162285	up	yes
38699	0	chr11	-	84832361	84870789	ENSMUST00000108081	14	3034	MSTRG.11871	Ggnbp2	GO:0005515(protein binding);GO:0005634(nucleus);GO:0005737(cytoplasm);GO:0007275(multicellular organism development);GO:0007283(spermatogenesis);GO:0008285(negative regulation of cell population proliferation);GO:0010629(negative regulation of gene expression);GO:0030154(cell differentiation);GO:0031410(cytoplasmic vesicle);GO:0033140(negative regulation of peptidyl-serine phosphorylation of STAT…	NA	NA	NA	gametogenetin binding protein 2 [Source:MGI Symbol;Acc:MGI:2387356]	protein_coding	0.199988	0.372005	4.42969	0.0001	0.0001	0.0001	16672.3	14.0252	8.82967e-07	0.000167955	up	yes
125371	0	chr3	+	103020664	103057804	ENSMUST00000197488	19	3827	MSTRG.39339	Csde1	GO:0003676(nucleic acid binding);GO:0003723(RNA binding);GO:0005737(cytoplasm);GO:0005743(mitochondrial inner membrane);GO:0005794(Golgi apparatus);GO:0005829(cytosol);GO:0005886(plasma membrane);GO:0010494(cytoplasmic stress granule);GO:0034063(stress granule assembly);GO:0070937(CRD-mediated mRNA stability complex);GO:0070966(nuclear-transcribed mRNA catabolic process, no-go decay)	NA	NA	NA	cold shock domain containing E1, RNA binding [Source:MGI Symbol;Acc:MGI:92356]	protein_coding	41.2069	0.0001	10.9813	0.0001	0.0001	0.0001	173961	17.4084	9.20081e-07	0.000173689	up	yes
159798	0	chr6	-	98929189	99520997	ENSMUST00000176565	20	3727	MSTRG.50787	Foxp1	GO:0000122(negative regulation of transcription by RNA polymerase II);GO:0000976(transcription regulatory region sequence-specific DNA binding);GO:0000978(RNA polymerase II cis-regulatory region sequence-specific DNA binding);GO:0000981(DNA-binding transcription factor activity, RNA polymerase II-specific);GO:0001227(DNA-binding transcription repressor activity, RNA polymerase II-specific);GO:000…	NA	K09409	NA	forkhead box P1 [Source:MGI Symbol;Acc:MGI:1914004]	protein_coding	0.12231	0.797837	0.486005	0.0001	0.0001	0.0001	4687.17	12.1945	9.99245e-07	0.000184897	up	yes
185239	0	chr8	+	79639704	79677672	ENSMUST00000173286	21	7213	MSTRG.57865	Otud4	GO:0002376(immune system process);GO:0004843(thiol-dependent ubiquitin-specific protease activity);GO:0005634(nucleus);GO:0005737(cytoplasm);GO:0005829(cytosol);GO:0006508(proteolysis);GO:0008233(peptidase activity);GO:0008234(cysteine-type peptidase activity);GO:0016579(protein deubiquitination);GO:0016787(hydrolase activity);GO:0034122(negative regulation of toll-like receptor signaling pathway…	NA	K13718	EC:3.4.19.12	OTU domain containing 4 [Source:MGI Symbol;Acc:MGI:1098801]	protein_coding	0.0001	0.0001	0.0001	8.26558	0.0001	12.2308	1.46367e-05	-16.0601	1.01905e-06	0.000187073	down	yes
110133	0	chr2	-	85188071	85196699	ENSMUST00000111601	3	2900	MSTRG.34538	Lrrc55	GO:0005249(voltage-gated potassium channel activity);GO:0005515(protein binding);GO:0005886(plasma membrane);GO:0006811(ion transport);GO:0008076(voltage-gated potassium channel complex);GO:0016020(membrane);GO:0016021(integral component of membrane);GO:0044325(ion channel binding);GO:0071805(potassium ion transmembrane transport);GO:0099104(potassium channel activator activity);GO:1903818(positi…	NA	NA	NA	leucine rich repeat containing 55 [Source:MGI Symbol;Acc:MGI:2685197]	protein_coding	0.0001	0.0001	0.0001	0.744827	0.268975	0.458192	0.000203805	-12.2605	1.02419e-06	0.000187073	down	yes
84161	0	chr17	+	25308646	25311876	ENSMUST00000015267	6	1190	MSTRG.26542	Prss28	GO:0004252(serine-type endopeptidase activity);GO:0006508(proteolysis);GO:0008233(peptidase activity);GO:0008236(serine-type peptidase activity);GO:0016787(hydrolase activity)	NA	NA	NA	protease, serine 28 [Source:MGI Symbol;Acc:MGI:2149951]	protein_coding	0.143462	0.0001	0.0001	112.612	168.577	2.10945	0.000507104	-10.9454	1.02601e-06	0.000187073	down	yes
95166	0	chr18	+	60774681	60778541	ENSMUST00000118551	5	602	MSTRG.29919	Rps14	GO:0000028(ribosomal small subunit assembly);GO:0000122(negative regulation of transcription by RNA polymerase II);GO:0000462(maturation of SSU-rRNA from tricistronic rRNA transcript (SSU-rRNA, 5.8S rRNA, LSU-rRNA));GO:0003723(RNA binding);GO:0003735(structural constituent of ribosome);GO:0005730(nucleolus);GO:0005739(mitochondrion);GO:0005840(ribosome);GO:0006412(translation);GO:0006417(regulati…	03010(Ribosome)	K02955	NA	ribosomal protein S14 [Source:MGI Symbol;Acc:MGI:98107]	protein_coding	0.0001	0.0001	0.0001	98.5671	0.0001	137.111	1.27292e-06	-19.5834	1.04026e-06	0.000189181	down	yes
169788	0	chr7	-	44959372	44974775	ENSMUST00000212836	19	2716	MSTRG.53314	Cpt1c	GO:0004095(carnitine O-palmitoyltransferase activity);GO:0005739(mitochondrion);GO:0005741(mitochondrial outer membrane);GO:0005783(endoplasmic reticulum);GO:0005789(endoplasmic reticulum membrane);GO:0006629(lipid metabolic process);GO:0006631(fatty acid metabolic process);GO:0006635(fatty acid beta-oxidation);GO:0009437(carnitine metabolic process);GO:0016020(membrane);GO:0016021(integral compo…	00071(Fatty acid degradation);03320(PPAR signaling pathway);04152(AMPK signaling pathway);04714(Thermogenesis);04920(Adipocytokine signaling pathway);04922(Glucagon signaling pathway)	K19524	EC:2.3.1.21	carnitine palmitoyltransferase 1c [Source:MGI Symbol;Acc:MGI:2446526]	protein_coding	0.29861	0.334709	1.13124	0.0001	0.0001	0.0001	5881.85	12.5221	1.04264e-06	0.000189181	up	yes
89316	0	chr17	+	56303400	56323486	ENSMUST00000113038	17	3483	MSTRG.27753	Uhrf1	GO:0000122(negative regulation of transcription by RNA polymerase II);GO:0000790(nuclear chromatin);GO:0000791(euchromatin);GO:0000792(heterochromatin);GO:0000987(cis-regulatory region sequence-specific DNA binding);GO:0003677(DNA binding);GO:0004842(ubiquitin-protein transferase activity);GO:0005515(protein binding);GO:0005634(nucleus);GO:0005654(nucleoplasm);GO:0005657(replication fork);GO:0005…	NA	K10638	EC:2.3.2.27	ubiquitin-like, containing PHD and RING finger domains, 1 [Source:MGI Symbol;Acc:MGI:1338889]	protein_coding	0.0001	0.0001	0.0001	1.11776	0.051424	3.51402	6.40588e-05	-13.9302	1.05864e-06	0.000191619	down	yes
174565	0	chr7	-	101839988	101845317	ENSMUST00000094141	5	1067	MSTRG.54910	Folr2	GO:0005542(folic acid binding);GO:0005886(plasma membrane);GO:0006620(posttranslational protein targeting to endoplasmic reticulum membrane);GO:0007155(cell adhesion);GO:0007342(fusion of sperm to egg plasma membrane involved in single fertilization);GO:0008144(drug binding);GO:0008284(positive regulation of cell population proliferation);GO:0009986(cell surface);GO:0015884(folic acid transport);…	01523(Antifolate resistance);04144(Endocytosis)	K13649	NA	folate receptor 2 (fetal) [Source:MGI Symbol;Acc:MGI:95569]	protein_coding	0.924502	2.14286	0.85783	0.0001	0.0001	0.0001	13084	13.6755	1.08571e-06	0.000195102	up	yes
140276	0	chr4	+	155943869	155957711	ENSMUST00000105583	8	1434	MSTRG.44466	Ube2j2	GO:0000151(ubiquitin ligase complex);GO:0000166(nucleotide binding);GO:0000209(protein polyubiquitination);GO:0005524(ATP binding);GO:0005634(nucleus);GO:0005783(endoplasmic reticulum);GO:0005789(endoplasmic reticulum membrane);GO:0006986(response to unfolded protein);GO:0016020(membrane);GO:0016021(integral component of membrane);GO:0016567(protein ubiquitination);GO:0016740(transferase activity…	04120(Ubiquitin mediated proteolysis);04141(Protein processing in endoplasmic reticulum);05012(Parkinson disease)	K04554	EC:2.3.2.23	ubiquitin-conjugating enzyme E2J 2 [Source:MGI Symbol;Acc:MGI:2153608]	protein_coding	0.516988	2.35838	0.640452	0.0001	0.0001	0.0001	11719.4	13.5166	1.08873e-06	0.000195175	up	yes
138410	0	chr4	-	141467890	141538597	ENSMUST00000105786	16	12299	MSTRG.43770	Spen	GO:0000122(negative regulation of transcription by RNA polymerase II);GO:0001085(RNA polymerase II transcription factor binding);GO:0003676(nucleic acid binding);GO:0003714(transcription corepressor activity);GO:0003723(RNA binding);GO:0005654(nucleoplasm);GO:0017053(transcriptional repressor complex);GO:0045892(negative regulation of transcription, DNA-templated);GO:0050769(positive regulation o…	NA	NA	NA	spen family transcription repressor [Source:MGI Symbol;Acc:MGI:1891706]	protein_coding	0.13134	0.045068	0.185277	0.0001	0.0001	0.0001	1205.62	10.2356	1.11195e-06	0.000198385	up	yes
87250	0	chr17	-	35617923	35626637	ENSMUST00000164502	3	5231	MSTRG.27182	Gm9573	GO:0003674(molecular_function);GO:0005886(plasma membrane);GO:0007162(negative regulation of cell adhesion);GO:0010812(negative regulation of cell-substrate adhesion);GO:0016020(membrane);GO:0016021(integral component of membrane);GO:0022408(negative regulation of cell-cell adhesion)	NA	NA	NA	predicted gene 9573 [Source:MGI Symbol;Acc:MGI:3779983]	protein_coding	0.313206	0.152238	0.299635	0.0001	0.0001	0.0001	2550.26	11.3164	1.11508e-06	0.000198471	up	yes
72103	0	chr15	+	78899903	78912047	ENSMUST00000001226	18	2375	MSTRG.23141	Sh3bp1	GO:0000145(exocyst);GO:0001891(phagocytic cup);GO:0005096(GTPase activator activity);GO:0005515(protein binding);GO:0005634(nucleus);GO:0005737(cytoplasm);GO:0005829(cytosol);GO:0005912(adherens junction);GO:0005923(bicellular tight junction);GO:0006909(phagocytosis);GO:0006911(phagocytosis, engulfment);GO:0007015(actin filament organization);GO:0007165(signal transduction);GO:0016477(cell migrat…	NA	K20652	NA	SH3-domain binding protein 1 [Source:MGI Symbol;Acc:MGI:104603]	protein_coding	0.058759	0.000879	0.003635	7.45154	5.13569	2.95514	0.004071	-7.9404	1.14805e-06	0.000203854	down	yes
152842	0	chr5	+	149184666	149215431	ENSMUST00000100410	10	3148	MSTRG.48530	Uspl1	GO:0001825(blastocyst formation);GO:0005634(nucleus);GO:0006508(proteolysis);GO:0008233(peptidase activity);GO:0008234(cysteine-type peptidase activity);GO:0008283(cell population proliferation);GO:0009301(snRNA transcription);GO:0015030(Cajal body);GO:0016787(hydrolase activity);GO:0016926(protein desumoylation);GO:0030576(Cajal body organization);GO:0032183(SUMO binding);GO:0070140(SUMO-specifi…	NA	K23008	EC:3.4.22.-	ubiquitin specific peptidase like 1 [Source:MGI Symbol;Acc:MGI:2442342]	protein_coding	0.0001	0.0001	0.0001	0.315786	0.334864	0.600409	0.000239797	-12.0259	1.21994e-06	0.000215087	down	yes
137395	0	chr4	+	134343709	134353186	ENSMUST00000081094	7	2023	MSTRG.43430	Slc30a2	GO:0005385(zinc ion transmembrane transporter activity);GO:0005515(protein binding);GO:0005737(cytoplasm);GO:0005770(late endosome);GO:0005773(vacuole);GO:0005774(vacuolar membrane);GO:0005886(plasma membrane);GO:0006811(ion transport);GO:0006812(cation transport);GO:0006829(zinc ion transport);GO:0008324(cation transmembrane transporter activity);GO:0010043(response to zinc ion);GO:0016020(membr…	NA	K14689	NA	solute carrier family 30 (zinc transporter), member 2 [Source:MGI Symbol;Acc:MGI:106637]	protein_coding	0.0001	0.0001	0.0001	0.774401	0.548071	0.552607	0.000159993	-12.6097	1.23228e-06	0.000216751	down	yes
13059	0	chr1	+	66175313	66442028	ENSMUST00000114017	15	4981	MSTRG.3454	Map2	GO:0000226(microtubule cytoskeleton organization);GO:0001578(microtubule bundle formation);GO:0002162(dystroglycan binding);GO:0003779(actin binding);GO:0005515(protein binding);GO:0005516(calmodulin binding);GO:0005519(cytoskeletal regulatory protein binding);GO:0005737(cytoplasm);GO:0005790(smooth endoplasmic reticulum);GO:0005791(rough endoplasmic reticulum);GO:0005856(cytoskeleton);GO:0005874…	NA	K10430	NA	microtubule-associated protein 2 [Source:MGI Symbol;Acc:MGI:97175]	protein_coding	0.0001	0.0001	0.0001	12.5416	11.1532	0.0001	1.2661e-05	-16.2693	1.27559e-06	0.000223842	down	yes
59506	0	chr13	-	114452970	114458949	ENSMUST00000022287	6	1851	MSTRG.18912	Fst	GO:0000122(negative regulation of transcription by RNA polymerase II);GO:0001501(skeletal system development);GO:0002244(hematopoietic progenitor cell differentiation);GO:0005515(protein binding);GO:0005576(extracellular region);GO:0005615(extracellular space);GO:0005634(nucleus);GO:0005737(cytoplasm);GO:0007275(multicellular organism development);GO:0007276(gamete generation);GO:0007389(pattern …	04350(TGF-beta signaling pathway)	K04661	NA	follistatin [Source:MGI Symbol;Acc:MGI:95586]	protein_coding	0.0001	0.0001	0.0001	0.626885	0.349362	1.41447	0.000125486	-12.9602	1.32924e-06	0.000232167	down	yes
149680	0	chr5	-	123118178	123132692	ENSMUST00000031401	5	2208	MSTRG.47595	Rhof	GO:0000166(nucleotide binding);GO:0003924(GTPase activity);GO:0005525(GTP binding);GO:0005737(cytoplasm);GO:0005856(cytoskeleton);GO:0005886(plasma membrane);GO:0005938(cell cortex);GO:0007015(actin filament organization);GO:0007264(small GTPase mediated signal transduction);GO:0008360(regulation of cell shape);GO:0016020(membrane);GO:0016477(cell migration);GO:0019901(protein kinase binding);GO:…	NA	NA	NA	ras homolog family member F (in filopodia) [Source:MGI Symbol;Acc:MGI:1345629]	protein_coding	0.0001	0.0001	0.0001	0.698927	0.567144	0.436967	0.000176156	-12.4709	1.33388e-06	0.000232434	down	yes
58635	0	chr13	-	100281121	100316616	ENSMUST00000042220	14	6705	MSTRG.18587	Naip6	GO:0000166(nucleotide binding);GO:0002376(immune system process);GO:0005515(protein binding);GO:0005524(ATP binding);GO:0005737(cytoplasm);GO:0006915(apoptotic process);GO:0006954(inflammatory response);GO:0016045(detection of bacterium);GO:0042742(defense response to bacterium);GO:0043005(neuron projection);GO:0043025(neuronal cell body);GO:0043027(cysteine-type endopeptidase inhibitor activity …	04621(NOD-like receptor signaling pathway);05134(Legionellosis)	K12807	NA	NLR family, apoptosis inhibitory protein 6 [Source:MGI Symbol;Acc:MGI:1298222]	protein_coding	0.0001	6.52974	10.5014	0.0001	0.0001	0.0001	56770.8	15.7929	1.35943e-06	0.000235846	up	yes
42594	0	chr11	-	115644045	115708597	ENSMUST00000021090	6	2709	MSTRG.13005	Grb2	GO:0001784(phosphotyrosine residue binding);GO:0005070(SH3/SH2 adaptor activity);GO:0005154(epidermal growth factor receptor binding);GO:0005168(neurotrophin TRKA receptor binding);GO:0005515(protein binding);GO:0005634(nucleus);GO:0005654(nucleoplasm);GO:0005730(nucleolus);GO:0005737(cytoplasm);GO:0005768(endosome);GO:0005794(Golgi apparatus);GO:0005829(cytosol);GO:0005886(plasma membrane);GO:00…	01521(EGFR tyrosine kinase inhibitor resistance);01522(Endocrine resistance);04010(MAPK signaling pathway);04012(ErbB signaling pathway);04014(Ras signaling pathway);04062(Chemokine signaling pathway);04068(FoxO signaling pathway);04072(Phospholipase D signaling pathway);04150(mTOR signaling pathway);04151(PI3K-Akt signaling pathway);04380(Osteoclast differentiation);04510(Focal adhesion);04540(G…	K04364	NA	growth factor receptor bound protein 2 [Source:MGI Symbol;Acc:MGI:95805]	protein_coding	0.0001	0.0001	0.0001	9.71361	0.001862	9.01116	1.602e-05	-15.9298	1.37063e-06	0.00023718	down	yes
102194	0	chr19	+	46152509	46286510	ENSMUST00000026254	40	6450	MSTRG.31927	Gbf1	GO:0000139(Golgi membrane);GO:0002263(cell activation involved in immune response);GO:0005086(ARF guanyl-nucleotide exchange factor activity);GO:0005515(protein binding);GO:0005547(phosphatidylinositol-3,4,5-trisphosphate binding);GO:0005739(mitochondrion);GO:0005777(peroxisome);GO:0005788(endoplasmic reticulum lumen);GO:0005793(endoplasmic reticulum-Golgi intermediate compartment);GO:0005794(Gol…	04144(Endocytosis)	K18443	NA	golgi-specific brefeldin A-resistance factor 1 [Source:MGI Symbol;Acc:MGI:1861607]	protein_coding	0.0001	0.0001	0.0001	1.59499	0.935176	0.018102	0.000117727	-13.0523	1.37558e-06	0.000237469	down	yes
180985	0	chr8	-	13255963	13288125	ENSMUST00000110840	5	2853	MSTRG.56530	Dcun1d2	GO:0000151(ubiquitin ligase complex);GO:0005515(protein binding);GO:0031624(ubiquitin conjugating enzyme binding);GO:0032182(ubiquitin-like protein binding);GO:0045116(protein neddylation);GO:0051443(positive regulation of ubiquitin-protein transferase activity);GO:0097602(cullin family protein binding)	NA	K17822	NA	DCN1, defective in cullin neddylation 1, domain containing 2 (S. cerevisiae) [Source:MGI Symbol;Acc:MGI:2142792]	protein_coding	0.0001	0.0001	0.0001	0.498461	3.40586	0.108575	7.47589e-05	-13.7074	1.40793e-06	0.000240846	down	yes
132220	0	chr4	-	62427542	62434726	ENSMUST00000107454	3	1407	MSTRG.41718	Rnf183	GO:0000209(protein polyubiquitination);GO:0005515(protein binding);GO:0005764(lysosome);GO:0005765(lysosomal membrane);GO:0005783(endoplasmic reticulum);GO:0005789(endoplasmic reticulum membrane);GO:0005794(Golgi apparatus);GO:0006915(apoptotic process);GO:0016020(membrane);GO:0016021(integral component of membrane);GO:0016567(protein ubiquitination);GO:0016740(transferase activity);GO:0030176(in…	NA	K22157	EC:2.3.2.31	ring finger protein 183 [Source:MGI Symbol;Acc:MGI:1923322]	protein_coding	1.16875	0.341127	1.56143	0.0001	0.0001	0.0001	10237.7	13.3216	1.49409e-06	0.000253266	up	yes
64093	0	chr14	+	51893610	51896745	ENSMUST00000047726	4	2334	MSTRG.20582	Slc39a2	GO:0005385(zinc ion transmembrane transporter activity);GO:0005886(plasma membrane);GO:0006829(zinc ion transport);GO:0016020(membrane);GO:0016021(integral component of membrane);GO:0030001(metal ion transport);GO:0031410(cytoplasmic vesicle);GO:0036464(cytoplasmic ribonucleoprotein granule);GO:0046873(metal ion transmembrane transporter activity);GO:0055085(transmembrane transport);GO:0071577(zi…	NA	K14709	NA	solute carrier family 39 (zinc transporter), member 2 [Source:MGI Symbol;Acc:MGI:2684326]	protein_coding	10.3106	5.65275	14.7118	0.06969	0.0001	0.0001	438.906	8.77777	1.50497e-06	0.000253959	up	yes
169836	0	chr7	+	44997949	45002389	ENSMUST00000107834	8	1429	MSTRG.53320	Irf3	GO:0000122(negative regulation of transcription by RNA polymerase II);GO:0000976(transcription regulatory region sequence-specific DNA binding);GO:0000978(RNA polymerase II cis-regulatory region sequence-specific DNA binding);GO:0000981(DNA-binding transcription factor activity, RNA polymerase II-specific);GO:0001227(DNA-binding transcription repressor activity, RNA polymerase II-specific);GO:000…	04620(Toll-like receptor signaling pathway);04621(NOD-like receptor signaling pathway);04622(RIG-I-like receptor signaling pathway);04623(Cytosolic DNA-sensing pathway);05133(Pertussis);05160(Hepatitis C);05161(Hepatitis B);05162(Measles);05163(Human cytomegalovirus infection);05164(Influenza A);05165(Human papillomavirus infection);05167(Kaposi sarcoma-associated herpesvirus infection);05168(Her…	K05411	NA	interferon regulatory factor 3 [Source:MGI Symbol;Acc:MGI:1859179]	protein_coding	0.700481	0.800624	1.00378	0.0001	0.0001	0.0001	8349.63	13.0275	1.53396e-06	0.000257688	up	yes
36169	0	chr11	+	69088490	69092384	ENSMUST00000021273	5	2205	MSTRG.11151	Vamp2	GO:0000149(SNARE binding);GO:0000322(storage vacuole);GO:0005484(SNAP receptor activity);GO:0005515(protein binding);GO:0005516(calmodulin binding);GO:0005543(phospholipid binding);GO:0005737(cytoplasm);GO:0005802(trans-Golgi network);GO:0005886(plasma membrane);GO:0006906(vesicle fusion);GO:0008021(synaptic vesicle);GO:0008022(protein C-terminus binding);GO:0008076(voltage-gated potassium channe…	04130(SNARE interactions in vesicular transport);04721(Synaptic vesicle cycle);04911(Insulin secretion);04962(Vasopressin-regulated water reabsorption);04970(Salivary secretion)	K13504	NA	vesicle-associated membrane protein 2 [Source:MGI Symbol;Acc:MGI:1313277]	protein_coding	0.003793	0.027255	0.010688	7.79246	8.246	0.277329	0.00255801	-8.61076	1.55322e-06	0.000260339	down	yes
58649	0	chr13	-	100407770	100452864	ENSMUST00000222155	16	5361	MSTRG.18587	Naip1	GO:0000166(nucleotide binding);GO:0004869(cysteine-type endopeptidase inhibitor activity);GO:0005524(ATP binding);GO:0005737(cytoplasm);GO:0006915(apoptotic process);GO:0006954(inflammatory response);GO:0010466(negative regulation of peptidase activity);GO:0016045(detection of bacterium);GO:0016323(basolateral plasma membrane);GO:0030414(peptidase inhibitor activity);GO:0042742(defense response t…	04621(NOD-like receptor signaling pathway);05134(Legionellosis)	K12807	NA	NLR family, apoptosis inhibitory protein 1 [Source:MGI Symbol;Acc:MGI:1298223]	protein_coding	0.0001	7.63155	11.2253	0.0001	0.0001	0.0001	62856.6	15.9398	1.55881e-06	0.000260692	up	yes
116603	0	chr2	+	157424280	157471862	ENSMUST00000029175	14	3906	MSTRG.36496	Src	GO:0000166(nucleotide binding);GO:0001545(primary ovarian follicle growth);GO:0002102(podosome);GO:0002376(immune system process);GO:0004672(protein kinase activity);GO:0004713(protein tyrosine kinase activity);GO:0004715(non-membrane spanning protein tyrosine kinase activity);GO:0005080(protein kinase C binding);GO:0005102(signaling receptor binding);GO:0005158(insulin receptor binding);GO:00051…	01521(EGFR tyrosine kinase inhibitor resistance);01522(Endocrine resistance);04012(ErbB signaling pathway);04015(Rap1 signaling pathway);04062(Chemokine signaling pathway);04137(Mitophagy - animal);04144(Endocytosis);04360(Axon guidance);04370(VEGF signaling pathway);04510(Focal adhesion);04520(Adherens junction);04530(Tight junction);04540(Gap junction);04611(Platelet activation);04625(C-type le…	K05704	EC:2.7.10.2	Rous sarcoma oncogene [Source:MGI Symbol;Acc:MGI:98397]	protein_coding	0.0001	11.5892	13.2927	0.0001	0.0001	0.0001	82940.1	16.3398	1.59134e-06	0.000265537	up	yes
155284	0	chr6	+	40628831	40769123	ENSMUST00000071535	48	6488	MSTRG.49377	Mgam	GO:0000023(maltose metabolic process);GO:0003824(catalytic activity);GO:0004339(glucan 1,4-alpha-glucosidase activity);GO:0004553(hydrolase activity, hydrolyzing O-glycosyl compounds);GO:0004558(alpha-1,4-glucosidase activity);GO:0005975(carbohydrate metabolic process);GO:0008152(metabolic process);GO:0016020(membrane);GO:0016021(integral component of membrane);GO:0016160(amylase activity);GO:001…	00052(Galactose metabolism);00500(Starch and sucrose metabolism);04973(Carbohydrate digestion and absorption)	K12047	3.2.1.3;EC:3.2.1.20	maltase-glucoamylase [Source:MGI Symbol;Acc:MGI:1203495]	protein_coding	1.01233	0.020821	0.37134	0.0001	0.0001	0.0001	4681.64	12.1928	1.6856e-06	0.000279688	up	yes
133520	0	chr4	+	98395791	98719603	ENSMUST00000041284	44	7340	MSTRG.42244	Patj	GO:0005515(protein binding);GO:0005737(cytoplasm);GO:0005813(centrosome);GO:0005829(cytosol);GO:0005886(plasma membrane);GO:0005923(bicellular tight junction);GO:0016020(membrane);GO:0016324(apical plasma membrane);GO:0030054(cell junction);GO:0032991(protein-containing complex);GO:0034451(centriolar satellite);GO:0045177(apical part of cell);GO:0048471(perinuclear region of cytoplasm)	04390(Hippo signaling pathway);04530(Tight junction);05165(Human papillomavirus infection)	K06092	NA	PATJ, crumbs cell polarity complex component [Source:MGI Symbol;Acc:MGI:1277960]	protein_coding	0.0001	0.0001	0.0001	5.66995	7.18408	0.0001	2.33388e-05	-15.3869	1.70815e-06	0.000282507	down	yes
156090	0	chr6	-	50296805	50370318	ENSMUST00000114466	21	2916	MSTRG.49590	Osbpl3	GO:0005634(nucleus);GO:0005737(cytoplasm);GO:0005783(endoplasmic reticulum);GO:0005789(endoplasmic reticulum membrane);GO:0005829(cytosol);GO:0005886(plasma membrane);GO:0006869(lipid transport);GO:0008289(lipid binding);GO:0015248(sterol transporter activity);GO:0015485(cholesterol binding);GO:0015918(sterol transport);GO:0016020(membrane);GO:0031965(nuclear membrane);GO:0032433(filopodium tip);…	NA	K20463	NA	oxysterol binding protein-like 3 [Source:MGI Symbol;Acc:MGI:1918970]	protein_coding	6.07625	0.005195	4.69401	0.0001	0.0001	0.0001	35918.2	15.1324	1.74726e-06	0.000287701	up	yes
173550	0	chr7	+	91672374	92449158	ENSMUST00000238467	23	7573	MSTRG.54509	Dlg2	GO:0005515(protein binding);GO:0005737(cytoplasm);GO:0005886(plasma membrane);GO:0007268(chemical synaptic transmission);GO:0008022(protein C-terminus binding);GO:0008076(voltage-gated potassium channel complex);GO:0008328(ionotropic glutamate receptor complex);GO:0010923(negative regulation of phosphatase activity);GO:0014069(postsynaptic density);GO:0016020(membrane);GO:0016323(basolateral plas…	04390(Hippo signaling pathway);04530(Tight junction);05165(Human papillomavirus infection)	K12075	NA	discs large MAGUK scaffold protein 2 [Source:MGI Symbol;Acc:MGI:1344351]	protein_coding	0.0001	0.0001	0.0001	0.056961	0.212751	0.319529	0.00050913	-10.9397	1.76021e-06	0.000289196	down	yes
36738	0	chr11	+	70459622	70466202	ENSMUST00000039093	14	2804	MSTRG.11273	Zmynd15	GO:0005634(nucleus);GO:0005737(cytoplasm);GO:0007283(spermatogenesis);GO:0007286(spermatid development);GO:0030154(cell differentiation);GO:0042826(histone deacetylase binding);GO:0045892(negative regulation of transcription, DNA-templated);GO:0046872(metal ion binding)	NA	NA	NA	zinc finger, MYND-type containing 15 [Source:MGI Symbol;Acc:MGI:3603821]	protein_coding	0.444701	0.070574	2.33177	0.0001	0.0001	0.0001	9490.14	13.2122	1.85274e-06	0.000302405	up	yes
195139	0	chr9	+	66713730	66766842	ENSMUST00000085420	10	3639	MSTRG.61031	Car12	GO:0004089(carbonate dehydratase activity);GO:0008270(zinc ion binding);GO:0016020(membrane);GO:0016021(integral component of membrane);GO:0016829(lyase activity);GO:0046872(metal ion binding);GO:0055064(chloride ion homeostasis)	00910(Nitrogen metabolism)	K01672	EC:4.2.1.1	carbonic anhydrase 12 [Source:MGI Symbol;Acc:MGI:1923709]	protein_coding	0.0001	0.0001	0.0001	19.4441	7.74892	0.0001	1.10322e-05	-16.4679	1.89838e-06	0.000308507	down	yes
30197	0	chr10	-	122995561	123076025	ENSMUST00000170935	34	5302	MSTRG.9241	Mon2	GO:0005829(cytosol);GO:0006895(Golgi to endosome transport);GO:0015031(protein transport);GO:0016020(membrane);GO:0016021(integral component of membrane)	NA	NA	NA	MON2 homolog, regulator of endosome to Golgi trafficking [Source:MGI Symbol;Acc:MGI:1914324]	protein_coding	0.0001	0.0001	0.0001	0.0001	6.2679	10.4389	1.79567e-05	-15.7651	2.00053e-06	0.000320921	down	yes
100115	0	chr19	+	21778358	21858360	ENSMUST00000025663	24	6602	MSTRG.31176	Cemip2	GO:0001525(angiogenesis);GO:0004415(hyalurononglucosaminidase activity);GO:0005509(calcium ion binding);GO:0005886(plasma membrane);GO:0005887(integral component of plasma membrane);GO:0007275(multicellular organism development);GO:0008152(metabolic process);GO:0016020(membrane);GO:0016021(integral component of membrane);GO:0016787(hydrolase activity);GO:0016798(hydrolase activity, acting on glyc…	NA	K22144	EC:3.2.1.35	cell migration inducing hyaluronidase 2 [Source:MGI Symbol;Acc:MGI:1890373]	protein_coding	0.0001	0.0001	0.0001	8.48296	4.78214	0.0001	2.26156e-05	-15.4323	2.03457e-06	0.000325683	down	yes
71380	0	chr15	-	76175380	76188043	ENSMUST00000165210	14	4937	MSTRG.22983	Plec	GO:0003779(actin binding);GO:0005198(structural molecule activity);GO:0005200(structural constituent of cytoskeleton);GO:0005515(protein binding);GO:0005737(cytoplasm);GO:0005829(cytosol);GO:0005856(cytoskeleton);GO:0005882(intermediate filament);GO:0005903(brush border);GO:0005925(focal adhesion);GO:0007584(response to nutrient);GO:0008092(cytoskeletal protein binding);GO:0008307(structural cons…	NA	K10388	NA	plectin [Source:MGI Symbol;Acc:MGI:1277961]	protein_coding	0.0001	0.0001	0.0001	0.333995	0.073375	0.511548	0.000326471	-11.5808	2.1254e-06	0.000337333	down	yes
39341	0	chr11	-	90671122	90687588	ENSMUST00000154599	6	592	MSTRG.12078	Tom1l1	GO:0005515(protein binding);GO:0005737(cytoplasm);GO:0005768(endosome);GO:0005794(Golgi apparatus);GO:0005795(Golgi stack);GO:0005829(cytosol);GO:0006886(intracellular protein transport);GO:0007165(signal transduction);GO:0007169(transmembrane receptor protein tyrosine kinase signaling pathway);GO:0010008(endosome membrane);GO:0015031(protein transport);GO:0016020(membrane);GO:0017124(SH3 domain …	NA	NA	NA	target of myb1-like 1 (chicken) [Source:MGI Symbol;Acc:MGI:1919193]	protein_coding	0.0001	0.0001	0.0001	1.85925	3.15708	1.18865	4.83482e-05	-14.3362	2.15383e-06	0.000341121	down	yes
141136	0	chr5	+	15934788	16374504	ENSMUST00000078272	38	7311	MSTRG.44752	Cacna2d1	GO:0005244(voltage-gated ion channel activity);GO:0005245(voltage-gated calcium channel activity);GO:0005262(calcium channel activity);GO:0005515(protein binding);GO:0005891(voltage-gated calcium channel complex);GO:0006811(ion transport);GO:0006816(calcium ion transport);GO:0016020(membrane);GO:0016021(integral component of membrane);GO:0016529(sarcoplasmic reticulum);GO:0030315(T-tubule);GO:003…	04010(MAPK signaling pathway);04260(Cardiac muscle contraction);04261(Adrenergic signaling in cardiomyocytes);04921(Oxytocin signaling pathway);05410(Hypertrophic cardiomyopathy (HCM));05412(Arrhythmogenic right ventricular cardiomyopathy (ARVC));05414(Dilated cardiomyopathy (DCM))	K04858	NA	calcium channel, voltage-dependent, alpha2/delta subunit 1 [Source:MGI Symbol;Acc:MGI:88295]	protein_coding	0.001215	0.0001	0.000207	4.23567	0.000698	5.43215	0.000157418	-12.6331	2.18606e-06	0.00034404	down	yes
128108	0	chr3	-	144796559	144819494	ENSMUST00000029929	14	3654	MSTRG.40204	Clca3a2	GO:0005229(intracellular calcium activated chloride channel activity);GO:0005887(integral component of plasma membrane);GO:0006508(proteolysis);GO:0006821(chloride transport);GO:0008233(peptidase activity);GO:0008237(metallopeptidase activity);GO:0016787(hydrolase activity);GO:0043276(anoikis);GO:0046872(metal ion binding);GO:0097192(extrinsic apoptotic signaling pathway in absence of ligand);GO:…	04924(Renin secretion);04972(Pancreatic secretion)	K05030	NA	chloride channel accessory 3A2 [Source:MGI Symbol;Acc:MGI:1931471]	protein_coding	7.33197	12.2569	7.58054	0.325795	0.076379	0.091979	54.9817	5.78088	2.2166e-06	0.000347084	up	yes
5709	0	X	-	147383476	147429192	ENSMUST00000033646	14	2281	MSTRG.1629	Il13ra2	GO:0002638(negative regulation of immunoglobulin production);GO:0004896(cytokine receptor activity);GO:0005515(protein binding);GO:0005576(extracellular region);GO:0009897(external side of plasma membrane);GO:0016020(membrane);GO:0016021(integral component of membrane);GO:0016064(immunoglobulin mediated immune response);GO:0019221(cytokine-mediated signaling pathway);GO:0019955(cytokine binding);…	04060(Cytokine-cytokine receptor interaction);04630(Jak-STAT signaling pathway)	K05077	NA	interleukin 13 receptor, alpha 2 [Source:MGI Symbol;Acc:MGI:1277954]	protein_coding	0.0001	0.0001	0.0001	0.915752	1.13566	0.123024	0.000137967	-12.8234	2.21933e-06	0.000347084	down	yes
185444	0	chr8	-	83571700	83594484	ENSMUST00000165740	12	1120	MSTRG.57946	Tecr	GO:0005783(endoplasmic reticulum);GO:0005789(endoplasmic reticulum membrane);GO:0006629(lipid metabolic process);GO:0006631(fatty acid metabolic process);GO:0006633(fatty acid biosynthetic process);GO:0006665(sphingolipid metabolic process);GO:0006694(steroid biosynthetic process);GO:0016020(membrane);GO:0016021(integral component of membrane);GO:0016491(oxidoreductase activity);GO:0016627(oxidor…	00062(Fatty acid elongation);01040(Biosynthesis of unsaturated fatty acids)	K10258	EC:1.3.1.93	trans-2,3-enoyl-CoA reductase [Source:MGI Symbol;Acc:MGI:1915408]	protein_coding	0.0001	0.0001	0.0001	0.468988	1.09142	1.98364	8.4649e-05	-13.5281	2.22666e-06	0.000347503	down	yes
199553	0	chr9	+	113930934	113977199	ENSMUST00000084885	17	3850	MSTRG.62293	Ubp1	GO:0000978(RNA polymerase II cis-regulatory region sequence-specific DNA binding);GO:0001228(DNA-binding transcription activator activity, RNA polymerase II-specific);GO:0001525(angiogenesis);GO:0003677(DNA binding);GO:0003700(DNA-binding transcription factor activity);GO:0005634(nucleus);GO:0005654(nucleoplasm);GO:0005829(cytosol);GO:0006357(regulation of transcription by RNA polymerase II);GO:0…	NA	K09275	NA	upstream binding protein 1 [Source:MGI Symbol;Acc:MGI:104889]	protein_coding	0.0001	0.0001	0.0001	0.287984	0.295438	0.295531	0.000341315	-11.5166	2.26351e-06	0.000351056	down	yes
199387	0	chr9	+	111019292	111042767	ENSMUST00000035077	17	2743	MSTRG.62260	Ltf	GO:0001503(ossification);GO:0001530(lipopolysaccharide binding);GO:0001817(regulation of cytokine production);GO:0002227(innate immune response in mucosa);GO:0002376(immune system process);GO:0004252(serine-type endopeptidase activity);GO:0004869(cysteine-type endopeptidase inhibitor activity);GO:0005506(iron ion binding);GO:0005576(extracellular region);GO:0005615(extracellular space);GO:0005737…	NA	K17283	EC:3.4.21.-	lactotransferrin [Source:MGI Symbol;Acc:MGI:96837]	protein_coding	645.839	419.115	567.013	3.5078	6.03186	23.8036	48.9445	5.61307	2.2958e-06	0.000354591	up	yes
34227	0	chr11	-	51692264	51756618	ENSMUST00000109097	23	6581	MSTRG.10495	Sec24a	GO:0000139(Golgi membrane);GO:0000149(SNARE binding);GO:0005737(cytoplasm);GO:0005783(endoplasmic reticulum);GO:0005789(endoplasmic reticulum membrane);GO:0005829(cytosol);GO:0006886(intracellular protein transport);GO:0006888(endoplasmic reticulum to Golgi vesicle-mediated transport);GO:0008270(zinc ion binding);GO:0012507(ER to Golgi transport vesicle membrane);GO:0015031(protein transport);GO:…	04141(Protein processing in endoplasmic reticulum)	K14007	NA	Sec24 related gene family, member A (S. cerevisiae) [Source:MGI Symbol;Acc:MGI:1924621]	protein_coding	0.0001	0.0001	0.0001	1.94184	0.009234	0.79864	0.000109102	-13.162	2.36289e-06	0.000362706	down	yes
61584	0	chr14	+	25459224	25666743	ENSMUST00000162645	24	7482	MSTRG.19797	Zmiz1	GO:0001570(vasculogenesis);GO:0001701(in utero embryonic development);GO:0003007(heart morphogenesis);GO:0003713(transcription coactivator activity);GO:0005515(protein binding);GO:0005634(nucleus);GO:0005654(nucleoplasm);GO:0005737(cytoplasm);GO:0007179(transforming growth factor beta receptor signaling pathway);GO:0007296(vitellogenesis);GO:0007569(cell aging);GO:0008270(zinc ion binding);GO:002…	NA	K22403	NA	zinc finger, MIZ-type containing 1 [Source:MGI Symbol;Acc:MGI:3040693]	protein_coding	0.0001	0.0001	0.012508	9.98604	0.069891	8.4406	0.000687048	-10.5073	2.38033e-06	0.000363889	down	yes
6019	0	X	+	152144268	152225235	ENSMUST00000168786	15	5993	MSTRG.1715	Iqsec2	GO:0005086(ARF guanyl-nucleotide exchange factor activity);GO:0005515(protein binding);GO:0005737(cytoplasm);GO:0032012(regulation of ARF protein signal transduction);GO:0050804(modulation of chemical synaptic transmission);GO:0098685(Schaffer collateral - CA1 synapse);GO:0098696(regulation of neurotransmitter receptor localization to postsynaptic specialization membrane)	04144(Endocytosis)	K12495	NA	IQ motif and Sec7 domain 2 [Source:MGI Symbol;Acc:MGI:3528396]	protein_coding	2.38579	4.15649	0.000665	0.0001	0.0001	0.0001	21809.8	14.4127	2.40483e-06	0.000365392	up	yes
120659	0	chr3	+	37348653	37410108	ENSMUST00000200585	3	5973	MSTRG.37848	Fgf2	GO:0000186(activation of MAPKK activity);GO:0001525(angiogenesis);GO:0001658(branching involved in ureteric bud morphogenesis);GO:0001759(organ induction);GO:0001934(positive regulation of protein phosphorylation);GO:0001938(positive regulation of endothelial cell proliferation);GO:0002042(cell migration involved in sprouting angiogenesis);GO:0005104(fibroblast growth factor receptor binding);GO:…	01521(EGFR tyrosine kinase inhibitor resistance);04010(MAPK signaling pathway);04014(Ras signaling pathway);04015(Rap1 signaling pathway);04151(PI3K-Akt signaling pathway);04550(Signaling pathways regulating pluripotency of stem cells);04810(Regulation of actin cytoskeleton);05167(Kaposi sarcoma-associated herpesvirus infection);05200(Pathways in cancer);05205(Proteoglycans in cancer);05218(Melan…	K18497	NA	fibroblast growth factor 2 [Source:MGI Symbol;Acc:MGI:95516]	protein_coding	0.403285	1.33807	0.079048	0.0008	0.0001	0.00041	1389.62	10.4405	2.45439e-06	0.000372165	up	yes
162554	0	chr6	+	129533200	129541506	ENSMUST00000204487	4	902	MSTRG.51537	Gabarapl1	GO:0000045(autophagosome assembly);GO:0000421(autophagosome membrane);GO:0000422(autophagy of mitochondrion);GO:0005515(protein binding);GO:0005737(cytoplasm);GO:0005739(mitochondrion);GO:0005776(autophagosome);GO:0005783(endoplasmic reticulum);GO:0005794(Golgi apparatus);GO:0005829(cytosol);GO:0005856(cytoskeleton);GO:0005874(microtubule);GO:0006914(autophagy);GO:0006995(cellular response to nit…	04068(FoxO signaling pathway);04136(Autophagy - other);04137(Mitophagy - animal);04140(Autophagy - animal);04371(Apelin signaling pathway);04621(NOD-like receptor signaling pathway);04727(GABAergic synapse);05167(Kaposi sarcoma-associated herpesvirus infection)	K08341	NA	gamma-aminobutyric acid (GABA) A receptor-associated protein-like 1 [Source:MGI Symbol;Acc:MGI:1914980]	protein_coding	0.0001	0.0001	0.0001	1.52054	0.895796	1.36909	7.92513e-05	-13.6232	2.4835e-06	0.000375817	down	yes
10254	0	chr1	+	17727045	17765575	ENSMUST00000159958	15	3117	MSTRG.2534	Crispld1	GO:0003674(molecular_function);GO:0005576(extracellular region);GO:0005615(extracellular space);GO:0060325(face morphogenesis)	NA	NA	NA	cysteine-rich secretory protein LCCL domain containing 1 [Source:MGI Symbol;Acc:MGI:1934666]	protein_coding	0.0001	0.040835	0.007007	4.10642	3.45186	2.49	0.00477116	-7.71144	2.51265e-06	0.000379462	down	yes
151561	0	chr5	+	138161100	138163978	ENSMUST00000110951	10	1098	MSTRG.48128	Cops6	GO:0000338(protein deneddylation);GO:0005515(protein binding);GO:0005634(nucleus);GO:0005654(nucleoplasm);GO:0005737(cytoplasm);GO:0008180(COP9 signalosome);GO:0008237(metallopeptidase activity);GO:0070122(isopeptidase activity)	NA	NA	NA	COP9 signalosome subunit 6 [Source:MGI Symbol;Acc:MGI:1349439]	protein_coding	4.38839	2.15544	3.45417	0.018873	0.038811	0.0001	173.024	7.43483	2.5292e-06	0.00038119	up	yes
165237	0	chr7	-	12415263	12422589	ENSMUST00000120220	3	2195	MSTRG.52228	Zfp551	GO:0003676(nucleic acid binding);GO:0005634(nucleus);GO:0006355(regulation of transcription, DNA-templated);GO:0046872(metal ion binding)	05168(Herpes simplex virus 1 infection)	K09228	NA	zinc fingr protein 551 [Source:MGI Symbol;Acc:MGI:3588205]	protein_coding	0.0001	0.0001	0.0001	0.747749	0.19545	0.854696	0.000166862	-12.5491	2.5658e-06	0.000385929	down	yes
124785	0	chr3	+	96268654	96269141	ENSMUST00000098843	1	488	MSTRG.39109	H3c13	GO:0000122(negative regulation of transcription by RNA polymerase II);GO:0000228(nuclear chromosome);GO:0000785(chromatin);GO:0000786(nucleosome);GO:0000788(nuclear nucleosome);GO:0003677(DNA binding);GO:0003682(chromatin binding);GO:0005515(protein binding);GO:0005634(nucleus);GO:0005654(nucleoplasm);GO:0005694(chromosome);GO:0006334(nucleosome assembly);GO:0006335(DNA replication-dependent nucl…	05034(Alcoholism);05202(Transcriptional misregulation in cancer);05322(Systemic lupus erythematosus)	K11253	NA	H3 clustered histone 13 [Source:MGI Symbol;Acc:MGI:2448351]	protein_coding	0.011126	0.0001	0.001824	17.8355	0.707312	7.68036	0.000497652	-10.9726	2.71219e-06	0.000407128	down	yes
152900	0	chr5	-	149616544	149636338	ENSMUST00000202361	18	3802	MSTRG.48547	Hsph1	GO:0000166(nucleotide binding);GO:0000774(adenyl-nucleotide exchange factor activity);GO:0005515(protein binding);GO:0005524(ATP binding);GO:0005576(extracellular region);GO:0005634(nucleus);GO:0005654(nucleoplasm);GO:0005737(cytoplasm);GO:0005829(cytosol);GO:0005874(microtubule);GO:0006986(response to unfolded protein);GO:0032991(protein-containing complex);GO:0043014(alpha-tubulin binding);GO:0…	04141(Protein processing in endoplasmic reticulum)	K09485	NA	heat shock 105kDa/110kDa protein 1 [Source:MGI Symbol;Acc:MGI:105053]	protein_coding	0.0001	0.0001	0.0001	0.372277	0.141196	0.434081	0.000316605	-11.625	2.72146e-06	0.000407701	down	yes
113139	0	chr2	+	120567671	120601255	ENSMUST00000110711	8	2723	MSTRG.35385	Snap23	GO:0002553(histamine secretion by mast cell);GO:0005484(SNAP receptor activity);GO:0005515(protein binding);GO:0005654(nucleoplasm);GO:0005737(cytoplasm);GO:0005739(mitochondrion);GO:0005886(plasma membrane);GO:0005912(adherens junction);GO:0006887(exocytosis);GO:0006906(vesicle fusion);GO:0015031(protein transport);GO:0016020(membrane);GO:0016082(synaptic vesicle priming);GO:0016192(vesicle-medi…	04130(SNARE interactions in vesicular transport);04611(Platelet activation)	K08508	NA	synaptosomal-associated protein 23 [Source:MGI Symbol;Acc:MGI:109356]	protein_coding	0.0001	0.0001	0.0001	1.89257	0.033677	0.94294	0.000104559	-13.2234	2.78623e-06	0.000415738	down	yes
108810	0	chr2	-	69193895	69206194	ENSMUST00000005365	7	1352	MSTRG.34096	Spc25	GO:0000775(chromosome, centromeric region);GO:0000776(kinetochore);GO:0000777(condensed chromosome kinetochore);GO:0003674(molecular_function);GO:0005634(nucleus);GO:0005694(chromosome);GO:0005829(cytosol);GO:0007049(cell cycle);GO:0007052(mitotic spindle organization);GO:0007059(chromosome segregation);GO:0031262(Ndc80 complex);GO:0051301(cell division)	NA	K11550	NA	SPC25, NDC80 kinetochore complex component, homolog (S. cerevisiae) [Source:MGI Symbol;Acc:MGI:1913692]	protein_coding	0.0001	0.0001	0.0001	0.096888	2.04672	2.10925	7.05407e-05	-13.7912	2.88899e-06	0.000426811	down	yes
182332	0	chr8	-	33803939	33929805	ENSMUST00000033995	7	1039	MSTRG.56889	Rbpms	GO:0000932(P-body);GO:0003676(nucleic acid binding);GO:0003713(transcription coactivator activity);GO:0003723(RNA binding);GO:0003729(mRNA binding);GO:0005634(nucleus);GO:0005654(nucleoplasm);GO:0005737(cytoplasm);GO:0005829(cytosol);GO:0006979(response to oxidative stress);GO:0008143(poly(A) binding);GO:0010494(cytoplasmic stress granule);GO:0010862(positive regulation of pathway-restricted SMAD…	NA	NA	NA	RNA binding protein gene with multiple splicing [Source:MGI Symbol;Acc:MGI:1334446]	protein_coding	2.77567	2.77924	2.43813	0.034356	0.03668	0.01036	98.1995	6.61764	3.14951e-06	0.000459847	up	yes
177163	0	chr7	+	125707888	125874548	ENSMUST00000124223	27	5874	MSTRG.55542	D430042O09Rik	GO:0003674(molecular_function);GO:0005737(cytoplasm);GO:0005856(cytoskeleton);GO:0042995(cell projection)	NA	K22858	NA	RIKEN cDNA D430042O09 gene [Source:MGI Symbol;Acc:MGI:2442760]	protein_coding	5.43296	5.95846	0.0001	0.0001	0.0001	0.0001	37971.7	15.2126	3.16926e-06	0.00046093	up	yes
6833	0	X	-	169311530	169320280	ENSMUST00000033717	7	2320	MSTRG.1985	Hccs	GO:0004408(holocytochrome-c synthase activity);GO:0005515(protein binding);GO:0005739(mitochondrion);GO:0005743(mitochondrial inner membrane);GO:0016020(membrane);GO:0016829(lyase activity);GO:0018063(cytochrome c-heme linkage);GO:0046872(metal ion binding)	00860(Porphyrin and chlorophyll metabolism)	K01764	EC:4.4.1.17	holocytochrome c synthetase [Source:MGI Symbol;Acc:MGI:106911]	protein_coding	0.0001	0.0001	0.0001	0.86109	0.110819	0.969258	0.000154546	-12.6597	3.25107e-06	0.000468014	down	yes
68494	0	chr15	+	9140665	9197844	ENSMUST00000090380	18	3210	MSTRG.21947	Lmbrd2	GO:0003674(molecular_function);GO:0005886(plasma membrane);GO:0016020(membrane);GO:0016021(integral component of membrane);GO:0071875(adrenergic receptor signaling pathway)	NA	NA	NA	LMBR1 domain containing 2 [Source:MGI Symbol;Acc:MGI:2444173]	protein_coding	0.0001	0.0001	0.0001	0.349232	0.302994	0.33069	0.000305214	-11.6779	3.27637e-06	0.000470105	down	yes
144852	0	chr5	-	66298728	66618681	ENSMUST00000160870	17	6526	MSTRG.46041	Apbb2	GO:0001540(amyloid-beta binding);GO:0001764(neuron migration);GO:0005515(protein binding);GO:0005634(nucleus);GO:0005737(cytoplasm);GO:0006355(regulation of transcription, DNA-templated);GO:0007050(cell cycle arrest);GO:0007411(axon guidance);GO:0008134(transcription factor binding);GO:0030048(actin filament-based movement);GO:0030198(extracellular matrix organization);GO:0030308(negative regulat…	NA	K04530	NA	amyloid beta (A4) precursor protein-binding, family B, member 2 [Source:MGI Symbol;Acc:MGI:108405]	protein_coding	0.0001	0.0001	0.0001	0.069409	0.162025	0.358602	0.000508444	-10.9416	3.33499e-06	0.00047487	down	yes
127435	0	chr3	-	132882683	132950160	ENSMUST00000042729	13	3601	MSTRG.39984	Npnt	GO:0001657(ureteric bud development);GO:0001658(branching involved in ureteric bud morphogenesis);GO:0005178(integrin binding);GO:0005509(calcium ion binding);GO:0005576(extracellular region);GO:0005604(basement membrane);GO:0007155(cell adhesion);GO:0007160(cell-matrix adhesion);GO:0007275(multicellular organism development);GO:0010694(positive regulation of alkaline phosphatase activity);GO:001…	04512(ECM-receptor interaction)	K06824	NA	nephronectin [Source:MGI Symbol;Acc:MGI:2148811]	protein_coding	0.0001	0.00872	0.0001	0.545716	0.618611	2.42862	0.00248264	-8.65391	3.44598e-06	0.000489742	down	yes
167867	0	chr7	-	29934242	29943505	ENSMUST00000032797	4	2040	MSTRG.52843	Zfp74	GO:0003676(nucleic acid binding);GO:0003677(DNA binding);GO:0005634(nucleus);GO:0006355(regulation of transcription, DNA-templated);GO:0008150(biological_process);GO:0046872(metal ion binding)	05168(Herpes simplex virus 1 infection)	K09228	NA	zinc finger protein 74 [Source:MGI Symbol;Acc:MGI:107784]	protein_coding	0.0001	0.0001	0.0001	0.475039	0.70979	0.390744	0.000190407	-12.3586	3.50034e-06	0.000496524	down	yes
102590	0	chr19	-	52991183	53040214	ENSMUST00000183108	21	4078	MSTRG.32032	Xpnpep1	GO:0004177(aminopeptidase activity);GO:0005737(cytoplasm);GO:0005829(cytosol);GO:0006508(proteolysis);GO:0008233(peptidase activity);GO:0008237(metallopeptidase activity);GO:0010815(bradykinin catabolic process);GO:0016787(hydrolase activity);GO:0030145(manganese ion binding);GO:0042803(protein homodimerization activity);GO:0046872(metal ion binding);GO:0070006(metalloaminopeptidase activity)	NA	K01262	EC:3.4.11.9	X-prolyl aminopeptidase (aminopeptidase P) 1, soluble [Source:MGI Symbol;Acc:MGI:2180003]	protein_coding	7.63562	7.91851	0.0001	0.0001	0.0001	0.0001	51847.4	15.662	3.58656e-06	0.000506867	up	yes
145281	0	chr5	+	73406075	73453425	ENSMUST00000031040	16	2716	MSTRG.46180	Cwh43	GO:0003674(molecular_function);GO:0005783(endoplasmic reticulum);GO:0006506(GPI anchor biosynthetic process);GO:0016020(membrane);GO:0016021(integral component of membrane)	NA	NA	NA	cell wall biogenesis 43 C-terminal homolog [Source:MGI Symbol;Acc:MGI:2444131]	protein_coding	0.399047	0.129102	0.557097	17.4941	33.9409	6.86235	0.0186157	-5.74734	3.58682e-06	0.000506867	down	yes
93474	0	chr18	-	35671103	35703121	ENSMUST00000025208	8	5146	MSTRG.29238	Dnajc18	GO:0005789(endoplasmic reticulum membrane);GO:0016020(membrane);GO:0016021(integral component of membrane);GO:0030433(ubiquitin-dependent ERAD pathway);GO:0030544(Hsp70 protein binding);GO:0051085(chaperone cofactor-dependent protein refolding);GO:0071218(cellular response to misfolded protein)	NA	K09538	NA	DnaJ heat shock protein family (Hsp40) member C18 [Source:MGI Symbol;Acc:MGI:1923844]	protein_coding	0.0001	0.0001	0.0001	0.0001	5.86319	6.67838	2.39203e-05	-15.3514	3.70919e-06	0.00051926	down	yes
137812	0	chr4	-	136929419	136956816	ENSMUST00000030420	17	4713	MSTRG.43586	Epha8	GO:0000166(nucleotide binding);GO:0004672(protein kinase activity);GO:0004713(protein tyrosine kinase activity);GO:0004714(transmembrane receptor protein tyrosine kinase activity);GO:0005003(ephrin receptor activity);GO:0005004(GPI-linked ephrin receptor activity);GO:0005005(transmembrane-ephrin receptor activity);GO:0005515(protein binding);GO:0005524(ATP binding);GO:0005768(endosome);GO:0005886…	04360(Axon guidance)	K05109	EC:2.7.10.1	Eph receptor A8 [Source:MGI Symbol;Acc:MGI:109378]	protein_coding	0.0001	0.0001	0.0001	0.509506	0.16976	0.115975	0.000377244	-11.3722	3.72309e-06	0.000520223	down	yes
39574	0	chr11	-	94962791	94976327	ENSMUST00000103162	11	1724	MSTRG.12132	Sgca	GO:0005509(calcium ion binding);GO:0005737(cytoplasm);GO:0005856(cytoskeleton);GO:0005886(plasma membrane);GO:0005887(integral component of plasma membrane);GO:0005911(cell-cell junction);GO:0014894(response to denervation involved in regulation of muscle adaptation);GO:0016011(dystroglycan complex);GO:0016012(sarcoglycan complex);GO:0016020(membrane);GO:0016021(integral component of membrane);GO…	05410(Hypertrophic cardiomyopathy (HCM));05412(Arrhythmogenic right ventricular cardiomyopathy (ARVC));05414(Dilated cardiomyopathy (DCM));05416(Viral myocarditis)	K12565	NA	sarcoglycan, alpha (dystrophin-associated glycoprotein) [Source:MGI Symbol;Acc:MGI:894698]	protein_coding	0.0001	0.0001	0.0001	1.39935	1.12313	0.132079	0.000113013	-13.1112	3.76929e-06	0.000525696	down	yes
96204	0	chr18	+	74273518	74281234	ENSMUST00000224332	12	3920	MSTRG.30222	Mbd1	GO:0003677(DNA binding);GO:0005634(nucleus);GO:0008270(zinc ion binding);GO:0008327(methyl-CpG binding);GO:0010385(double-stranded methylated DNA binding);GO:0042025(host cell nucleus);GO:0045322(unmethylated CpG binding);GO:0046872(metal ion binding)	NA	K11589	NA	methyl-CpG binding domain protein 1 [Source:MGI Symbol;Acc:MGI:1333811]	protein_coding	0.0001	0.0001	0.0001	1.72945	0.018627	0.556855	0.000130156	-12.9075	3.82676e-06	0.000531707	down	yes
93602	0	chr18	+	36281097	36292535	ENSMUST00000051301	2	5957	MSTRG.29303	Pura	GO:0000122(negative regulation of transcription by RNA polymerase II);GO:0000900(translation repressor activity, mRNA regulatory element binding);GO:0000977(RNA polymerase II regulatory region sequence-specific DNA binding);GO:0001227(DNA-binding transcription repressor activity, RNA polymerase II-specific);GO:0003677(DNA binding);GO:0003690(double-stranded DNA binding);GO:0003691(double-stranded…	NA	K21772	NA	purine rich element binding protein A [Source:MGI Symbol;Acc:MGI:103079]	protein_coding	0.043321	0.040003	0.024284	11.3418	0.054944	17.5001	0.00372386	-8.06898	3.8355e-06	0.000531707	down	yes
172324	0	chr7	+	79053483	79115099	ENSMUST00000032835	17	7355	ENSMUSG00000030607	Acan	GO:0001501(skeletal system development);GO:0001502(cartilage condensation);GO:0002063(chondrocyte development);GO:0005509(calcium ion binding);GO:0005515(protein binding);GO:0005540(hyaluronic acid binding);GO:0005576(extracellular region);GO:0005604(basement membrane);GO:0005615(extracellular space);GO:0007155(cell adhesion);GO:0007417(central nervous system development);GO:0007507(heart develop…	NA	K06792	NA	aggrecan [Source:MGI Symbol;Acc:MGI:99602]	protein_coding	0.0001	0.0001	0.0001	0.046579	0.188577	0.281312	0.000580869	-10.7495	3.96813e-06	0.000547302	down	yes
104991	0	chr2	-	25085667	25095149	ENSMUST00000044018	12	1617	MSTRG.32961	Noxa1	GO:0005515(protein binding);GO:0005737(cytoplasm);GO:0005829(cytosol);GO:0005886(plasma membrane);GO:0006801(superoxide metabolic process);GO:0010310(regulation of hydrogen peroxide metabolic process);GO:0016020(membrane);GO:0016176(superoxide-generating NADPH oxidase activator activity);GO:0017124(SH3 domain binding);GO:0019899(enzyme binding);GO:0042554(superoxide anion generation);GO:0042802(i…	NA	K21432	NA	NADPH oxidase activator 1 [Source:MGI Symbol;Acc:MGI:2449980]	protein_coding	0.366646	0.803303	0.764276	0.0001	0.0001	0.0001	6447.42	12.6545	4.18086e-06	0.000572571	up	yes
147172	0	chr5	-	103861973	103886290	ENSMUST00000112815	9	2898	MSTRG.46854	Klhl8	GO:0005515(protein binding);GO:0005654(nucleoplasm);GO:0006511(ubiquitin-dependent protein catabolic process);GO:0016567(protein ubiquitination);GO:0031463(Cul3-RING ubiquitin ligase complex)	NA	K10446	NA	kelch-like 8 [Source:MGI Symbol;Acc:MGI:2179430]	protein_coding	0.026767	0.981142	0.972011	0.0001	0.0001	0.0001	6599.73	12.6882	4.18198e-06	0.000572571	up	yes
190118	0	chr9	-	15051841	15112108	ENSMUST00000159985	20	5261	ENSMUSG00000031936	Hephl1	GO:0004322(ferroxidase activity);GO:0005507(copper ion binding);GO:0005886(plasma membrane);GO:0006811(ion transport);GO:0006825(copper ion transport);GO:0006826(iron ion transport);GO:0006879(cellular iron ion homeostasis);GO:0016020(membrane);GO:0016021(integral component of membrane);GO:0016491(oxidoreductase activity);GO:0046872(metal ion binding);GO:0055072(iron ion homeostasis);GO:0055114(o…	NA	NA	NA	hephaestin-like 1 [Source:MGI Symbol;Acc:MGI:2685355]	protein_coding	0.0001	0.0001	0.0001	0.23054	0.06204	0.475371	0.00039065	-11.3218	4.21959e-06	0.000575613	down	yes
24305	0	chr10	-	43950638	44004369	ENSMUST00000020017	20	6608	MSTRG.7341	Crybg1	GO:0003674(molecular_function);GO:0005575(cellular_component);GO:0008150(biological_process);GO:0030246(carbohydrate binding)	NA	NA	NA	crystallin beta-gamma domain containing 1 [Source:MGI Symbol;Acc:MGI:109544]	protein_coding	0.0001	4.25737	4.58271	0.0001	0.0001	0.0001	29467.2	14.8468	4.23571e-06	0.000576759	up	yes
41763	0	chr11	+	106751226	106768794	ENSMUST00000147326	8	1234	MSTRG.12708	Milr1	GO:0004888(transmembrane signaling receptor activity);GO:0005515(protein binding);GO:0005576(extracellular region);GO:0005886(plasma membrane);GO:0005887(integral component of plasma membrane);GO:0007166(cell surface receptor signaling pathway);GO:0016020(membrane);GO:0016021(integral component of membrane);GO:0033004(negative regulation of mast cell activation);GO:0042629(mast cell granule);GO:0…	NA	NA	NA	mast cell immunoglobulin like receptor 1 [Source:MGI Symbol;Acc:MGI:2685731]	protein_coding	0.0001	0.0001	0.0001	0.833258	0.974489	0.626616	0.000123236	-12.9863	4.27978e-06	0.0005817	down	yes
150126	0	chr5	-	125017153	125042812	ENSMUST00000125053	27	5672	MSTRG.47725	Ncor2	GO:0000118(histone deacetylase complex);GO:0000122(negative regulation of transcription by RNA polymerase II);GO:0000785(chromatin);GO:0000790(nuclear chromatin);GO:0000977(RNA polymerase II regulatory region sequence-specific DNA binding);GO:0001701(in utero embryonic development);GO:0003007(heart morphogenesis);GO:0003677(DNA binding);GO:0003682(chromatin binding);GO:0003714(transcription corep…	04330(Notch signaling pathway);05169(Epstein-Barr virus infection)	K06065	NA	nuclear receptor co-repressor 2 [Source:MGI Symbol;Acc:MGI:1337080]	protein_coding	0.0001	0.0001	0.0001	4.15069	0.0001	5.67041	3.05462e-05	-14.9986	4.76718e-06	0.000636719	down	yes
61969	0	chr14	-	30079331	30102258	ENSMUST00000238690	7	850	MSTRG.19916	Cacna1d	GO:0005216(ion channel activity);GO:0005244(voltage-gated ion channel activity);GO:0005245(voltage-gated calcium channel activity);GO:0005262(calcium channel activity);GO:0005515(protein binding);GO:0005634(nucleus);GO:0005737(cytoplasm);GO:0005886(plasma membrane);GO:0005887(integral component of plasma membrane);GO:0005891(voltage-gated calcium channel complex);GO:0006811(ion transport);GO:0006…	04010(MAPK signaling pathway);04020(Calcium signaling pathway);04022(cGMP-PKG signaling pathway);04024(cAMP signaling pathway);04218(Cellular senescence);04260(Cardiac muscle contraction);04261(Adrenergic signaling in cardiomyocytes);04270(Vascular smooth muscle contraction);04530(Tight junction);04713(Circadian entrainment);04723(Retrograde endocannabinoid signaling);04724(Glutamatergic synapse)…	K04851	NA	calcium channel, voltage-dependent, L type, alpha 1D subunit [Source:MGI Symbol;Acc:MGI:88293]	protein_coding	0.0001	0.0001	0.0001	1.04796	0.767429	1.87277	8.13414e-05	-13.5857	4.77684e-06	0.000636719	down	yes
194205	0	chr9	+	58014671	58027023	ENSMUST00000034874	9	2120	MSTRG.60752	Cyp11a1	GO:0004497(monooxygenase activity);GO:0005506(iron ion binding);GO:0005739(mitochondrion);GO:0005743(mitochondrial inner membrane);GO:0006629(lipid metabolic process);GO:0006694(steroid biosynthetic process);GO:0006700(C21-steroid hormone biosynthetic process);GO:0006704(glucocorticoid biosynthetic process);GO:0007617(mating behavior);GO:0008202(steroid metabolic process);GO:0008203(cholesterol m…	00140(Steroid hormone biosynthesis);04913(Ovarian steroidogenesis);04925(Aldosterone synthesis and secretion);04927(Cortisol synthesis and secretion);04934(Cushing syndrome)	K00498	EC:1.14.15.6	cytochrome P450, family 11, subfamily a, polypeptide 1 [Source:MGI Symbol;Acc:MGI:88582]	protein_coding	0.059825	0.284054	0.019668	2.2046	1.45615	974.368	0.000371714	-11.3935	4.81246e-06	0.000636719	down	yes
15393	0	chr1	+	93478993	93509733	ENSMUST00000172165	12	3192	MSTRG.4154	Septin2	GO:0000145(exocyst);GO:0000166(nucleotide binding);GO:0000775(chromosome, centromeric region);GO:0000776(kinetochore);GO:0000777(condensed chromosome kinetochore);GO:0002036(regulation of L-glutamate import across plasma membrane);GO:0003924(GTPase activity);GO:0005515(protein binding);GO:0005525(GTP binding);GO:0005634(nucleus);GO:0005654(nucleoplasm);GO:0005694(chromosome);GO:0005737(cytoplasm)…	05100(Bacterial invasion of epithelial cells)	K16942	NA	septin 2 [Source:MGI Symbol;Acc:MGI:97298]	protein_coding	0.0001	0.0001	0.0001	7.90834	9.51983	0.0001	1.72134e-05	-15.8261	4.83084e-06	0.000636912	down	yes
166986	0	chr7	-	25516840	25539819	ENSMUST00000044547	9	2844	MSTRG.52628	Ceacam2	GO:0003779(actin binding);GO:0005516(calmodulin binding);GO:0005886(plasma membrane);GO:0005911(cell-cell junction);GO:0005912(adherens junction);GO:0009925(basal plasma membrane);GO:0009986(cell surface);GO:0015125(bile acid transmembrane transporter activity);GO:0015721(bile acid and bile salt transport);GO:0016020(membrane);GO:0016021(integral component of membrane);GO:0016032(viral process);G…	NA	K06499	NA	carcinoembryonic antigen-related cell adhesion molecule 2 [Source:MGI Symbol;Acc:MGI:1347246]	protein_coding	0.269591	0.313182	0.427305	0.0001	0.0001	0.0001	3366.93	11.7172	4.85676e-06	0.000639203	up	yes
32086	0	chr11	-	11800552	11808932	ENSMUST00000109664	3	2807	MSTRG.9708	Fignl1	GO:0000166(nucleotide binding);GO:0000228(nuclear chromosome);GO:0000287(magnesium ion binding);GO:0001649(osteoblast differentiation);GO:0005524(ATP binding);GO:0005634(nucleus);GO:0005737(cytoplasm);GO:0007140(male meiotic nuclear division);GO:0008568(microtubule-severing ATPase activity);GO:0010569(regulation of double-strand break repair via homologous recombination);GO:0016787(hydrolase acti…	NA	K22766	EC:3.6.4.-	fidgetin-like 1 [Source:MGI Symbol;Acc:MGI:1890648]	protein_coding	0.009847	0.0001	0.0001	0.225063	1.09112	1.0672	0.00421543	-7.8901	5.67247e-06	0.000733643	down	yes
106656	0	chr2	-	32385445	32388252	ENSMUST00000192241	7	908	MSTRG.33354	Lcn2	GO:0002020(protease binding);GO:0002376(immune system process);GO:0005506(iron ion binding);GO:0005515(protein binding);GO:0005576(extracellular region);GO:0005615(extracellular space);GO:0005829(cytosol);GO:0006811(ion transport);GO:0006915(apoptotic process);GO:0006979(response to oxidative stress);GO:0009615(response to virus);GO:0009617(response to bacterium);GO:0009635(response to herbicide)…	04657(IL-17 signaling pathway)	K21129	NA	lipocalin 2 [Source:MGI Symbol;Acc:MGI:96757]	protein_coding	0.207027	4.16093	1.20013	0.0001	0.0001	0.0001	18560.3	14.1799	5.70875e-06	0.000737059	up	yes
95549	0	chr18	+	64889029	65217828	ENSMUST00000163516	30	7787	MSTRG.30031	Nedd4l	GO:0000209(protein polyubiquitination);GO:0003085(negative regulation of systemic arterial blood pressure);GO:0003254(regulation of membrane depolarization);GO:0004842(ubiquitin-protein transferase activity);GO:0005515(protein binding);GO:0005737(cytoplasm);GO:0005768(endosome);GO:0005771(multivesicular body);GO:0005794(Golgi apparatus);GO:0005886(plasma membrane);GO:0006511(ubiquitin-dependent p…	04120(Ubiquitin mediated proteolysis);04144(Endocytosis);04530(Tight junction);04960(Aldosterone-regulated sodium reabsorption)	K13305	EC:2.3.2.26	neural precursor cell expressed, developmentally down-regulated gene 4-like [Source:MGI Symbol;Acc:MGI:1933754]	protein_coding	0.921042	0.000718	2.25279	0.0001	0.0001	0.0001	10581.9	13.3693	5.81972e-06	0.000747842	up	yes
149934	0	chr5	+	124112321	124115476	ENSMUST00000119269	7	1474	MSTRG.47676	Ogfod2	GO:0003674(molecular_function);GO:0005506(iron ion binding);GO:0005575(cellular_component);GO:0016491(oxidoreductase activity);GO:0016705(oxidoreductase activity, acting on paired donors, with incorporation or reduction of molecular oxygen);GO:0031418(L-ascorbic acid binding);GO:0046872(metal ion binding);GO:0051213(dioxygenase activity);GO:0055114(oxidation-reduction process)	NA	NA	NA	2-oxoglutarate and iron-dependent oxygenase domain containing 2 [Source:MGI Symbol;Acc:MGI:1913877]	protein_coding	0.0001	0.0001	0.0001	0.627098	2.3693	0.161812	9.49906e-05	-13.3619	5.84483e-06	0.000749452	down	yes
78344	0	chr16	+	33185071	33243266	ENSMUST00000232181	13	4475	MSTRG.24744	Osbpl11	GO:0005654(nucleoplasm);GO:0005794(Golgi apparatus);GO:0006869(lipid transport);GO:0008289(lipid binding);GO:0010890(positive regulation of sequestering of triglyceride);GO:0045444(fat cell differentiation)	NA	K20465	NA	oxysterol binding protein-like 11 [Source:MGI Symbol;Acc:MGI:2146553]	protein_coding	0.0001	0.0001	0.0001	4.00283	0.0001	6.72764	2.79575e-05	-15.1264	6.46844e-06	0.000816805	down	yes
34817	0	chr11	+	57518687	57533814	ENSMUST00000020830	3	4839	MSTRG.10741	Mfap3	GO:0005886(plasma membrane);GO:0016020(membrane);GO:0016021(integral component of membrane)	NA	NA	NA	microfibrillar-associated protein 3 [Source:MGI Symbol;Acc:MGI:1924068]	protein_coding	0.0001	0.0001	0.0001	3.11601	7.49747	0.0001	2.82657e-05	-15.1106	6.57466e-06	0.000826032	down	yes
174383	0	chr7	+	100706720	100839182	ENSMUST00000207875	8	4077	MSTRG.54860	Fam168a	GO:0003674(molecular_function);GO:0005575(cellular_component);GO:1905053(positive regulation of base-excision repair)	NA	NA	NA	family with sequence similarity 168, member A [Source:MGI Symbol;Acc:MGI:2442372]	protein_coding	0.0001	4.93872	6.19556	0.0001	0.0001	0.0001	37114.6	15.1797	6.71635e-06	0.000842418	up	yes
67859	0	chr14	+	120275706	120429626	ENSMUST00000227012	8	2390	MSTRG.21706	Mbnl2	GO:0000381(regulation of alternative mRNA splicing, via spliceosome);GO:0003723(RNA binding);GO:0005634(nucleus);GO:0005654(nucleoplasm);GO:0005737(cytoplasm);GO:0006397(mRNA processing);GO:0008380(RNA splicing);GO:0043484(regulation of RNA splicing);GO:0046872(metal ion binding);GO:1990837(sequence-specific double-stranded DNA binding)	NA	K14943	NA	muscleblind like splicing factor 2 [Source:MGI Symbol;Acc:MGI:2145597]	protein_coding	0.003082	0.001679	0.0001	0.227758	1.10771	0.717396	0.00236791	-8.72217	6.93279e-06	0.000866657	down	yes
195862	0	chr9	-	75565621	75611303	ENSMUST00000098552	10	9871	MSTRG.61276	Tmod2	GO:0003779(actin binding);GO:0005523(tropomyosin binding);GO:0005737(cytoplasm);GO:0005856(cytoskeleton);GO:0005865(striated muscle thin filament);GO:0006936(muscle contraction);GO:0007015(actin filament organization);GO:0007270(neuron-neuron synaptic transmission);GO:0007611(learning or memory);GO:0030016(myofibril);GO:0030239(myofibril assembly);GO:0030426(growth cone);GO:0043005(neuron project…	NA	K10370	NA	tropomodulin 2 [Source:MGI Symbol;Acc:MGI:1355335]	protein_coding	2.5e-05	0.871058	1.26407	0.0001	0.0001	0.0001	7117.17	12.7971	7.02058e-06	0.000874705	up	yes
123984	0	chr3	+	92250747	92256724	ENSMUST00000071805	2	2867	MSTRG.38893	Sprr2a2	GO:0001533(cornified envelope);GO:0005200(structural constituent of cytoskeleton);GO:0005634(nucleus);GO:0005737(cytoplasm);GO:0007010(cytoskeleton organization);GO:0008360(regulation of cell shape);GO:0008544(epidermis development);GO:0030216(keratinocyte differentiation);GO:0031424(keratinization);GO:0032355(response to estradiol)	NA	NA	NA	small proline-rich protein 2A2 [Source:MGI Symbol;Acc:MGI:3845026]	protein_coding	0.838533	13.3421	2.10643	0.029238	0.0001	0.0001	553.268	9.11184	7.15344e-06	0.000889776	up	yes
5653	0	X	-	145446425	145487046	ENSMUST00000125271	11	6364	MSTRG.1615	Amot	GO:0001525(angiogenesis);GO:0001570(vasculogenesis);GO:0001701(in utero embryonic development);GO:0001702(gastrulation with mouth forming second);GO:0001725(stress fiber);GO:0001726(ruffle);GO:0003365(establishment of cell polarity involved in ameboidal cell migration);GO:0005515(protein binding);GO:0005654(nucleoplasm);GO:0005737(cytoplasm);GO:0005884(actin filament);GO:0005886(plasma membrane);…	04390(Hippo signaling pathway);04530(Tight junction)	K16819	NA	angiomotin [Source:MGI Symbol;Acc:MGI:108440]	protein_coding	0.0001	0.0001	0.0001	0.0001	4.13495	2.93551	4.24294e-05	-14.5246	7.44839e-06	0.000915797	down	yes
146278	0	chr5	+	91074622	91093646	ENSMUST00000031324	5	4128	MSTRG.46539	Ereg	GO:0001525(angiogenesis);GO:0001550(ovarian cumulus expansion);GO:0001556(oocyte maturation);GO:0001819(positive regulation of cytokine production);GO:0005154(epidermal growth factor receptor binding);GO:0005576(extracellular region);GO:0005615(extracellular space);GO:0005886(plasma membrane);GO:0007143(female meiotic nuclear division);GO:0007173(epidermal growth factor receptor signaling pathway…	04010(MAPK signaling pathway);04012(ErbB signaling pathway);04151(PI3K-Akt signaling pathway);05210(Colorectal cancer)	K09784	NA	epiregulin [Source:MGI Symbol;Acc:MGI:107508]	protein_coding	0.0001	0.0001	0.0001	0.212907	0.1521	0.257774	0.00048171	-11.0195	7.70758e-06	0.000945791	down	yes
170943	0	chr7	-	55935808	55962476	ENSMUST00000152649	5	869	MSTRG.53637	Nipa2	GO:0005515(protein binding);GO:0005768(endosome);GO:0005769(early endosome);GO:0005886(plasma membrane);GO:0006811(ion transport);GO:0015095(magnesium ion transmembrane transporter activity);GO:0015693(magnesium ion transport);GO:0016020(membrane);GO:0016021(integral component of membrane);GO:1903830(magnesium ion transmembrane transport)	NA	K22733	NA	non imprinted in Prader-Willi/Angelman syndrome 2 homolog (human) [Source:MGI Symbol;Acc:MGI:1913918]	protein_coding	1.01667	0.944779	0.872927	0.0001	0.0001	0.0001	9447.93	13.2058	7.85609e-06	0.000959611	up	yes
82735	0	chr17	-	14945009	14961273	ENSMUST00000024657	12	1663	MSTRG.26220	Phf10	GO:0005634(nucleus);GO:0005654(nucleoplasm);GO:0007399(nervous system development);GO:0046872(metal ion binding);GO:0071564(npBAF complex)	05225(Hepatocellular carcinoma)	K22197	NA	PHD finger protein 10 [Source:MGI Symbol;Acc:MGI:1919307]	protein_coding	0.895045	0.572225	3.42115	0.021063	0.005362	0.005468	153.276	7.25998	7.9275e-06	0.000966754	up	yes
94515	0	chr18	+	46597798	46609249	ENSMUST00000237478	3	2165	MSTRG.29639	Eif1a	GO:0003723(RNA binding);GO:0003743(translation initiation factor activity);GO:0006412(translation);GO:0006413(translational initiation);GO:0043023(ribosomal large subunit binding)	03013(RNA transport)	K03236	NA	eukaryotic translation initiation factor 1A [Source:MGI Symbol;Acc:MGI:95298]	protein_coding	0.650308	0.36154	0.251409	0.0001	0.0001	0.0001	4210.86	12.0399	7.97055e-06	0.000969089	up	yes
86891	0	chr17	+	34850391	34856369	ENSMUST00000097343	11	1607	MSTRG.27100	Nelfe	GO:0000122(negative regulation of transcription by RNA polymerase II);GO:0003676(nucleic acid binding);GO:0003682(chromatin binding);GO:0003723(RNA binding);GO:0005515(protein binding);GO:0005634(nucleus);GO:0005654(nucleoplasm);GO:0005886(plasma membrane);GO:0006355(regulation of transcription, DNA-templated);GO:0016604(nuclear body);GO:0032021(NELF complex);GO:0034244(negative regulation of tra…	NA	K15182	NA	negative elongation factor complex member E, Rdbp [Source:MGI Symbol;Acc:MGI:102744]	protein_coding	3.02953	3.11958	1.74698	0.034138	0.0484	0.041048	63.8914	5.99755	7.97258e-06	0.000969089	up	yes
163975	0	chr6	+	149141513	149151171	ENSMUST00000047531	4	1562	MSTRG.51977	Etfbkmt	GO:0005737(cytoplasm);GO:0005739(mitochondrion);GO:0005759(mitochondrial matrix);GO:0008168(methyltransferase activity);GO:0016279(protein-lysine N-methyltransferase activity);GO:0016740(transferase activity);GO:0018022(peptidyl-lysine methylation);GO:0018023(peptidyl-lysine trimethylation);GO:0031072(heat shock protein binding);GO:0032259(methylation);GO:0032991(protein-containing complex);GO:19…	NA	K22843	EC:2.1.1.-	electron transfer flavoprotein beta subunit lysine methyltransferase [Source:MGI Symbol;Acc:MGI:2443575]	protein_coding	0.0001	0.001432	0.0001	2.05733	2.49238	0.059984	0.000354036	-11.4638	8.44037e-06	0.00101829	down	yes
107428	0	chr2	-	37583156	37703275	ENSMUST00000072186	18	3144	MSTRG.33605	Strbp	GO:0002177(manchette);GO:0003723(RNA binding);GO:0003725(double-stranded RNA binding);GO:0003727(single-stranded RNA binding);GO:0005634(nucleus);GO:0005737(cytoplasm);GO:0005856(cytoskeleton);GO:0007275(multicellular organism development);GO:0007283(spermatogenesis);GO:0007286(spermatid development);GO:0007638(mechanosensory behavior);GO:0008017(microtubule binding);GO:0015630(microtubule cytosk…	NA	K13200	NA	spermatid perinuclear RNA binding protein [Source:MGI Symbol;Acc:MGI:104626]	protein_coding	0.0001	0.0001	0.0001	0.648514	0.063286	0.467908	0.0002543	-11.9412	8.44544e-06	0.00101829	down	yes
117887	0	chr2	+	169885835	169913093	ENSMUST00000140699	2	1111	MSTRG.36888	Tshz2	GO:0003676(nucleic acid binding);GO:0003677(DNA binding);GO:0003682(chromatin binding);GO:0005515(protein binding);GO:0005634(nucleus);GO:0006357(regulation of transcription by RNA polymerase II);GO:0007275(multicellular organism development);GO:0010468(regulation of gene expression);GO:0046872(metal ion binding)	NA	K09236	NA	teashirt zinc finger family member 2 [Source:MGI Symbol;Acc:MGI:2153084]	protein_coding	0.0001	0.0001	0.0001	0.682542	0.756737	0.748721	0.000137112	-12.8324	8.61044e-06	0.00103485	down	yes
108887	0	chr2	+	69861562	69871786	ENSMUST00000090852	12	2001	MSTRG.34118	Ssb	GO:0000049(tRNA binding);GO:0001682(tRNA 5'-leader removal);GO:0003676(nucleic acid binding);GO:0003723(RNA binding);GO:0005634(nucleus);GO:0005737(cytoplasm);GO:0006396(RNA processing);GO:0006409(tRNA export from nucleus);GO:0008033(tRNA processing);GO:0008266(poly(U) RNA binding);GO:0042780(tRNA 3'-end processing);GO:0071045(nuclear histone mRNA catabolic process);GO:0075522(IRES-dependent vira…	05322(Systemic lupus erythematosus)	K11090	NA	Sjogren syndrome antigen B [Source:MGI Symbol;Acc:MGI:98423]	protein_coding	0.0001	0.0001	0.0001	3.02727	2.33965	0.010902	5.57846e-05	-14.1298	8.72595e-06	0.00104203	down	yes
155286	0	chr6	+	40642979	40768284	ENSMUST00000238599	93	10851	MSTRG.49377	Mgam	GO:0000023(maltose metabolic process);GO:0003824(catalytic activity);GO:0004339(glucan 1,4-alpha-glucosidase activity);GO:0004553(hydrolase activity, hydrolyzing O-glycosyl compounds);GO:0004558(alpha-1,4-glucosidase activity);GO:0005975(carbohydrate metabolic process);GO:0008152(metabolic process);GO:0016020(membrane);GO:0016021(integral component of membrane);GO:0016160(amylase activity);GO:001…	00052(Galactose metabolism);00500(Starch and sucrose metabolism);04973(Carbohydrate digestion and absorption)	K12047	3.2.1.3;EC:3.2.1.20	maltase-glucoamylase [Source:MGI Symbol;Acc:MGI:1203495]	protein_coding	1.25924	0.814148	0.756535	0.024647	0.01391	0.019545	48.7061	5.60603	8.93854e-06	0.00106401	up	yes
84165	0	chr17	+	25318654	25322684	ENSMUST00000024993	6	1181	MSTRG.26543	Prss29	GO:0004252(serine-type endopeptidase activity);GO:0006508(proteolysis);GO:0008233(peptidase activity);GO:0008236(serine-type peptidase activity);GO:0016787(hydrolase activity)	NA	NA	NA	protease, serine 29 [Source:MGI Symbol;Acc:MGI:2149952]	protein_coding	3.85646	0.778443	0.233195	422.944	591.891	5.7504	0.00476991	-7.71182	8.99191e-06	0.00106867	down	yes
184574	0	chr8	+	71371346	71379361	ENSMUST00000110052	2	5285	MSTRG.57619	Ocel1	NA	NA	NA	NA	occludin/ELL domain containing 1 [Source:MGI Symbol;Acc:MGI:1924340]	protein_coding	0.0001	0.0001	0.0001	4.06782	0.0001	3.26244	4.09257e-05	-14.5766	9.12937e-06	0.00108208	down	yes
38630	0	chr11	-	84048414	84067080	ENSMUST00000108101	3	1082	MSTRG.11839	Dusp14	GO:0000188(inactivation of MAPK activity);GO:0004721(phosphoprotein phosphatase activity);GO:0004725(protein tyrosine phosphatase activity);GO:0005634(nucleus);GO:0005737(cytoplasm);GO:0006470(protein dephosphorylation);GO:0008138(protein tyrosine/serine/threonine phosphatase activity);GO:0016311(dephosphorylation);GO:0016787(hydrolase activity);GO:0016791(phosphatase activity);GO:0017017(MAP kin…	NA	K14165	3.1.3.48;EC:3.1.3.16	dual specificity phosphatase 14 [Source:MGI Symbol;Acc:MGI:1927168]	protein_coding	0.0001	0.0001	0.0001	3.29096	0.012827	4.39987	3.89425e-05	-14.6483	9.34488e-06	0.0011036	down	yes
34809	0	chr11	-	57482993	57518617	ENSMUST00000020831	14	2557	MSTRG.10740	Fam114a2	GO:0003674(molecular_function);GO:0005575(cellular_component);GO:0008150(biological_process)	NA	NA	NA	family with sequence similarity 114, member A2 [Source:MGI Symbol;Acc:MGI:1917629]	protein_coding	0.0001	0.0001	0.0001	4.59008	0.0001	11.4459	1.87078e-05	-15.706	9.63054e-06	0.00113197	down	yes
124672	0	chr3	-	95883958	95891955	ENSMUST00000036360	6	752	MSTRG.39072	BC028528	GO:0003674(molecular_function);GO:0005575(cellular_component);GO:0005576(extracellular region);GO:0008150(biological_process)	NA	NA	NA	cDNA sequence BC028528 [Source:MGI Symbol;Acc:MGI:2385885]	protein_coding	0.0001	0.0001	0.0001	1.0834	1.26823	0.826916	9.43827e-05	-13.3711	9.8666e-06	0.00115608	down	yes
108659	0	chr2	+	65948949	66023053	ENSMUST00000112394	4	1821	MSTRG.34022	Csrnp3	GO:0001228(DNA-binding transcription activator activity, RNA polymerase II-specific);GO:0003677(DNA binding);GO:0003700(DNA-binding transcription factor activity);GO:0005634(nucleus);GO:0006915(apoptotic process);GO:0010923(negative regulation of phosphatase activity);GO:0043065(positive regulation of apoptotic process);GO:0043565(sequence-specific DNA binding);GO:0045944(positive regulation of t…	NA	K17494	NA	cysteine-serine-rich nuclear protein 3 [Source:MGI Symbol;Acc:MGI:1925021]	protein_coding	0.0001	0.0001	0.0001	0.437426	0.3119	0.573518	0.000226784	-12.1064	1.0192e-05	0.0011861	down	yes
44399	0	chr12	+	8974047	9028846	ENSMUST00000111113	27	4312	MSTRG.13545	Wdr35	GO:0005515(protein binding);GO:0005737(cytoplasm);GO:0005813(centrosome);GO:0005815(microtubule organizing center);GO:0005856(cytoskeleton);GO:0005929(cilium);GO:0005930(axoneme);GO:0009636(response to toxic substance);GO:0010629(negative regulation of gene expression);GO:0030030(cell projection organization);GO:0030991(intraciliary transport particle A);GO:0032496(response to lipopolysaccharide)…	NA	K19674	NA	WD repeat domain 35 [Source:MGI Symbol;Acc:MGI:1921932]	protein_coding	0.0001	0.0001	0.0001	3.52872	0.0001	4.73724	3.6293e-05	-14.7499	1.04738e-05	0.00121203	down	yes
26250	0	chr10	+	76531607	76555479	ENSMUST00000048678	22	4667	MSTRG.8005	Lss	GO:0000250(lanosterol synthase activity);GO:0005783(endoplasmic reticulum);GO:0005789(endoplasmic reticulum membrane);GO:0005811(lipid droplet);GO:0006629(lipid metabolic process);GO:0006694(steroid biosynthetic process);GO:0006695(cholesterol biosynthetic process);GO:0016020(membrane);GO:0016104(triterpenoid biosynthetic process);GO:0016125(sterol metabolic process);GO:0016853(isomerase activity…	00100(Steroid biosynthesis)	K01852	EC:5.4.99.7	lanosterol synthase [Source:MGI Symbol;Acc:MGI:1336155]	protein_coding	0.0001	0.0001	0.0001	1.63162	0.0001	8.11234	3.0788e-05	-14.9873	1.06042e-05	0.00122144	down	yes
14329	0	chr1	-	84905898	84935134	ENSMUST00000027422	5	3207	MSTRG.3814	Slc16a14	GO:0005886(plasma membrane);GO:0005887(integral component of plasma membrane);GO:0008028(monocarboxylic acid transmembrane transporter activity);GO:0015293(symporter activity);GO:0015718(monocarboxylic acid transport);GO:0016020(membrane);GO:0016021(integral component of membrane);GO:0022857(transmembrane transporter activity);GO:0055085(transmembrane transport)	NA	K08190	NA	solute carrier family 16 (monocarboxylic acid transporters), member 14 [Source:MGI Symbol;Acc:MGI:1919031]	protein_coding	10.9962	21.0417	11.0184	0.620632	0.130477	0.04963	53.7707	5.74875	1.0661e-05	0.0012261	up	yes
170964	0	chr7	+	56050389	56231763	ENSMUST00000164095	93	15261	MSTRG.53646	Herc2	GO:0004842(ubiquitin-protein transferase activity);GO:0005634(nucleus);GO:0005737(cytoplasm);GO:0005743(mitochondrial inner membrane);GO:0005814(centriole);GO:0005829(cytosol);GO:0005856(cytoskeleton);GO:0005886(plasma membrane);GO:0006281(DNA repair);GO:0006974(cellular response to DNA damage stimulus);GO:0007283(spermatogenesis);GO:0008270(zinc ion binding);GO:0016567(protein ubiquitination);GO…	04120(Ubiquitin mediated proteolysis)	K10595	EC:2.3.2.26	HECT and RLD domain containing E3 ubiquitin protein ligase 2 [Source:MGI Symbol;Acc:MGI:103234]	protein_coding	0.0001	0.0001	0.0001	0.0001	0.925351	1.4833	0.000124546	-12.971	1.07432e-05	0.00123365	down	yes
35953	0	chr11	+	67586536	67688990	ENSMUST00000108682	14	7067	MSTRG.11074	Gas7	GO:0005515(protein binding)	NA	K18618	NA	growth arrest specific 7 [Source:MGI Symbol;Acc:MGI:1202388]	protein_coding	0.0001	0.0001	0.000155	0.000812	2.17173	2.16334	8.18749e-05	-13.5762	1.08457e-05	0.0012416	down	yes
135446	0	chr4	+	119233832	119248973	ENSMUST00000081606	15	2820	MSTRG.42815	P3h1	GO:0005506(iron ion binding);GO:0005515(protein binding);GO:0005576(extracellular region);GO:0005604(basement membrane);GO:0005634(nucleus);GO:0005737(cytoplasm);GO:0005783(endoplasmic reticulum);GO:0005886(plasma membrane);GO:0006457(protein folding);GO:0010976(positive regulation of neuron projection development);GO:0016491(oxidoreductase activity);GO:0016705(oxidoreductase activity, acting on …	NA	K08134	EC:1.14.11.7	prolyl 3-hydroxylase 1 [Source:MGI Symbol;Acc:MGI:1888921]	protein_coding	0.0001	0.0001	0.0001	0.0001	4.71831	8.29383	2.30552e-05	-15.4045	1.09691e-05	0.00124829	down	yes
109308	0	chr2	-	73816509	73892614	ENSMUST00000055833	14	4210	MSTRG.34280	Atf2	GO:0000122(negative regulation of transcription by RNA polymerase II);GO:0000790(nuclear chromatin);GO:0000977(RNA polymerase II regulatory region sequence-specific DNA binding);GO:0000978(RNA polymerase II cis-regulatory region sequence-specific DNA binding);GO:0000987(cis-regulatory region sequence-specific DNA binding);GO:0001102(RNA polymerase II activating transcription factor binding);GO:00…	04010(MAPK signaling pathway);04022(cGMP-PKG signaling pathway);04151(PI3K-Akt signaling pathway);04211(Longevity regulating pathway);04261(Adrenergic signaling in cardiomyocytes);04668(TNF signaling pathway);04714(Thermogenesis);04728(Dopaminergic synapse);04911(Insulin secretion);04915(Estrogen signaling pathway);04918(Thyroid hormone synthesis);04922(Glucagon signaling pathway);04925(Aldostero…	K04450	NA	activating transcription factor 2 [Source:MGI Symbol;Acc:MGI:109349]	protein_coding	0.002153	0.0001	0.0001	0.269492	0.259222	0.247188	0.0030326	-8.36523	1.10443e-05	0.00125473	down	yes
103289	0	chr2	+	3114224	3227250	ENSMUST00000072955	8	3364	MSTRG.32263	Fam171a1	GO:0003674(molecular_function);GO:0005886(plasma membrane);GO:0008360(regulation of cell shape);GO:0016020(membrane);GO:0016021(integral component of membrane);GO:0043149(stress fiber assembly)	NA	NA	NA	family with sequence similarity 171, member A1 [Source:MGI Symbol;Acc:MGI:2442917]	protein_coding	0.0001	0.0001	0.0001	0.0001	4.66018	5.81448	2.86403e-05	-15.0916	1.11599e-05	0.00126403	down	yes
92168	0	chr18	+	10617796	10627955	ENSMUST00000234207	4	439	MSTRG.28787	Snrpd1	GO:0000243(commitment complex);GO:0000387(spliceosomal snRNP assembly);GO:0000398(mRNA splicing, via spliceosome);GO:0003723(RNA binding);GO:0005634(nucleus);GO:0005681(spliceosomal complex);GO:0005682(U5 snRNP);GO:0005685(U1 snRNP);GO:0005686(U2 snRNP);GO:0005687(U4 snRNP);GO:0005689(U12-type spliceosomal complex);GO:0005737(cytoplasm);GO:0005829(cytosol);GO:0006396(RNA processing);GO:0006397(mR…	03040(Spliceosome);05322(Systemic lupus erythematosus)	K11087	NA	small nuclear ribonucleoprotein D1 [Source:MGI Symbol;Acc:MGI:98344]	protein_coding	0.0001	0.0001	0.0001	2.84546	2.16669	0.888402	5.08427e-05	-14.2636	1.12447e-05	0.00126978	down	yes
138067	0	chr4	-	138870992	138873964	ENSMUST00000105805	3	655	MSTRG.43654	Gm13030	GO:0003674(molecular_function);GO:0005575(cellular_component);GO:0008150(biological_process)	NA	NA	NA	predicted gene 13030 [Source:MGI Symbol;Acc:MGI:3651765]	protein_coding	1.67036	1.31673	0.68008	0.0001	0.0001	0.0001	12223.9	13.5774	1.13565e-05	0.00127854	up	yes
181870	0	chr8	+	25640284	25719667	ENSMUST00000084026	23	9945	MSTRG.56763	Nsd3	GO:0000785(chromatin);GO:0003713(transcription coactivator activity);GO:0005515(protein binding);GO:0005634(nucleus);GO:0005694(chromosome);GO:0006325(chromatin organization);GO:0006355(regulation of transcription, DNA-templated);GO:0008168(methyltransferase activity);GO:0010452(histone H3-K36 methylation);GO:0016571(histone methylation);GO:0016740(transferase activity);GO:0018024(histone-lysine …	00310(Lysine degradation)	K11425	EC:2.1.1.43	nuclear receptor binding SET domain protein 3 [Source:MGI Symbol;Acc:MGI:2142581]	protein_coding	0.0001	0.0001	0.0001	0.0001	1.58088	1.84378	8.75975e-05	-13.4788	1.18706e-05	0.00132604	down	yes
83570	0	chr17	+	23853543	23859776	ENSMUST00000061725	5	1689	ENSMUSG00000048992	Prss32	GO:0004252(serine-type endopeptidase activity);GO:0005615(extracellular space);GO:0005886(plasma membrane);GO:0006508(proteolysis);GO:0008233(peptidase activity);GO:0008236(serine-type peptidase activity);GO:0016020(membrane);GO:0016021(integral component of membrane);GO:0016787(hydrolase activity)	NA	NA	NA	protease, serine 32 [Source:MGI Symbol;Acc:MGI:1917064]	protein_coding	0.81349	0.225367	0.468085	0.0001	0.0001	0.0001	5023.14	12.2944	1.18827e-05	0.00132604	up	yes
172227	0	chr7	+	75848338	75874130	ENSMUST00000092073	3	3385	MSTRG.54130	Klhl25	GO:0003674(molecular_function);GO:0005515(protein binding);GO:0005737(cytoplasm);GO:0006417(regulation of translation);GO:0006446(regulation of translational initiation);GO:0006511(ubiquitin-dependent protein catabolic process);GO:0016567(protein ubiquitination);GO:0031463(Cul3-RING ubiquitin ligase complex)	NA	K10462	NA	kelch-like 25 [Source:MGI Symbol;Acc:MGI:2668031]	protein_coding	0.0001	0.0001	0.0001	0.268528	0.124379	0.335149	0.000412056	-11.2449	1.20276e-05	0.00133401	down	yes
54866	0	chr13	-	49037609	49060883	ENSMUST00000159196	10	3392	MSTRG.17332	Wnk2	GO:0000166(nucleotide binding);GO:0004672(protein kinase activity);GO:0004674(protein serine/threonine kinase activity);GO:0005524(ATP binding);GO:0005737(cytoplasm);GO:0005829(cytosol);GO:0006468(protein phosphorylation);GO:0008285(negative regulation of cell population proliferation);GO:0016301(kinase activity);GO:0016310(phosphorylation);GO:0016740(transferase activity);GO:0046777(protein auto…	NA	K08867	EC:2.7.11.1	WNK lysine deficient protein kinase 2 [Source:MGI Symbol;Acc:MGI:1922857]	protein_coding	0.704312	0.103378	0.637211	3.5e-05	0.001676	0.000236	742.117	9.5355	1.22288e-05	0.00134634	up	yes
148391	0	chr5	+	114003703	114025682	ENSMUST00000112292	11	2057	ENSMUSG00000042096	Dao	GO:0003884(D-amino-acid oxidase activity);GO:0005741(mitochondrial outer membrane);GO:0005777(peroxisome);GO:0005778(peroxisomal membrane);GO:0005829(cytosol);GO:0006562(proline catabolic process);GO:0016491(oxidoreductase activity);GO:0036088(D-serine catabolic process);GO:0042416(dopamine biosynthetic process);GO:0042802(identical protein binding);GO:0046416(D-amino acid metabolic process);GO:0…	00260(Glycine, serine and threonine metabolism);00330(Arginine and proline metabolism);00472(D-Arginine and D-ornithine metabolism);04146(Peroxisome)	K00273	EC:1.4.3.3	D-amino acid oxidase [Source:MGI Symbol;Acc:MGI:94859]	protein_coding	0.222398	0.366438	0.55078	0.0001	0.0001	0.0001	3798.72	11.8913	1.24892e-05	0.00137299	up	yes
96561	0	chr18	+	80256318	80292712	ENSMUST00000070135	5	1911	MSTRG.30377	Slc66a2	GO:0003674(molecular_function);GO:0005768(endosome);GO:0005802(trans-Golgi network);GO:0005829(cytosol);GO:0016020(membrane);GO:0016021(integral component of membrane);GO:0042147(retrograde transport, endosome to Golgi);GO:0045332(phospholipid translocation)	NA	NA	NA	solute carrier family 66 member 2 [Source:MGI Symbol;Acc:MGI:1914193]	protein_coding	0.0001	0.0001	0.0001	9.17551	0.0001	7.66516	1.78139e-05	-15.7766	1.26065e-05	0.00137946	down	yes
86905	0	chr17	-	34856384	34862514	ENSMUST00000176203	18	2733	MSTRG.27101	Cfb	GO:0002376(immune system process);GO:0004252(serine-type endopeptidase activity);GO:0005576(extracellular region);GO:0005615(extracellular space);GO:0006508(proteolysis);GO:0006956(complement activation);GO:0006957(complement activation, alternative pathway);GO:0008233(peptidase activity);GO:0008236(serine-type peptidase activity);GO:0008283(cell population proliferation);GO:0016787(hydrolase act…	04610(Complement and coagulation cascades);05150(Staphylococcus aureus infection)	K01335	EC:3.4.21.47	complement factor B [Source:MGI Symbol;Acc:MGI:105975]	protein_coding	0.0001	4.87962	6.84671	0.0001	0.0001	0.0001	39088.1	15.2544	1.2763e-05	0.00138677	up	yes
24322	0	chr10	-	44438293	44458687	ENSMUST00000105490	7	4025	MSTRG.7346	Prdm1	GO:0000122(negative regulation of transcription by RNA polymerase II);GO:0000978(RNA polymerase II cis-regulatory region sequence-specific DNA binding);GO:0001227(DNA-binding transcription repressor activity, RNA polymerase II-specific);GO:0001701(in utero embryonic development);GO:0001763(morphogenesis of a branching structure);GO:0001822(kidney development);GO:0001892(embryonic placenta develop…	NA	NA	NA	PR domain containing 1, with ZNF domain [Source:MGI Symbol;Acc:MGI:99655]	protein_coding	0.0001	0.0001	0.0001	3.86392	4.00657	0.0001	3.81166e-05	-14.6792	1.31049e-05	0.00141732	down	yes
92658	0	chr18	+	20665280	20674321	ENSMUST00000075312	4	1186	MSTRG.28977	Ttr	GO:0005179(hormone activity);GO:0005515(protein binding);GO:0005576(extracellular region);GO:0005615(extracellular space);GO:0006144(purine nucleobase metabolic process);GO:0007165(signal transduction);GO:0032991(protein-containing complex);GO:0042562(hormone binding);GO:0042572(retinol metabolic process);GO:0042802(identical protein binding);GO:0044877(protein-containing complex binding);GO:0070…	04918(Thyroid hormone synthesis)	K20731	NA	transthyretin [Source:MGI Symbol;Acc:MGI:98865]	protein_coding	0.0001	0.0001	0.0001	1.26337	3.50618	0.035942	6.24285e-05	-13.9674	1.31266e-05	0.00141732	down	yes
137045	0	chr4	+	132639046	132724765	ENSMUST00000081726	17	5160	MSTRG.43326	Eya3	GO:0003682(chromatin binding);GO:0004721(phosphoprotein phosphatase activity);GO:0004725(protein tyrosine phosphatase activity);GO:0005515(protein binding);GO:0005634(nucleus);GO:0005654(nucleoplasm);GO:0005667(transcription factor complex);GO:0005737(cytoplasm);GO:0005813(centrosome);GO:0006281(DNA repair);GO:0006302(double-strand break repair);GO:0006325(chromatin organization);GO:0006470(prote…	NA	NA	NA	EYA transcriptional coactivator and phosphatase 3 [Source:MGI Symbol;Acc:MGI:109339]	protein_coding	2.35421	3.80835	0.0001	0.0001	0.0001	0.0001	20542.2	14.3263	1.33967e-05	0.00144096	up	yes
14808	0	chr1	-	87946443	88008534	ENSMUST00000187758	32	3977	MSTRG.3984	Usp40	GO:0004197(cysteine-type endopeptidase activity);GO:0004843(thiol-dependent ubiquitin-specific protease activity);GO:0005634(nucleus);GO:0005829(cytosol);GO:0006508(proteolysis);GO:0006511(ubiquitin-dependent protein catabolic process);GO:0008233(peptidase activity);GO:0008234(cysteine-type peptidase activity);GO:0016579(protein deubiquitination);GO:0016787(hydrolase activity);GO:0031647(regulati…	NA	K11869	EC:3.4.19.12	ubiquitin specific peptidase 40 [Source:MGI Symbol;Acc:MGI:2443184]	protein_coding	0.0001	0.0001	0.0001	2.36365	0.0001	6.0665	3.55861e-05	-14.7783	1.35338e-05	0.00144945	down	yes
115868	0	chr2	+	153345845	153404007	ENSMUST00000109790	13	6968	MSTRG.36304	Asxl1	GO:0000790(nuclear chromatin);GO:0000902(cell morphogenesis);GO:0003007(heart morphogenesis);GO:0003677(DNA binding);GO:0003682(chromatin binding);GO:0003713(transcription coactivator activity);GO:0005515(protein binding);GO:0005634(nucleus);GO:0006325(chromatin organization);GO:0006351(transcription, DNA-templated);GO:0006355(regulation of transcription, DNA-templated);GO:0009887(animal organ mo…	NA	K11471	NA	additional sex combs like 1 [Source:MGI Symbol;Acc:MGI:2684063]	protein_coding	0.125326	0.404162	0.021057	0.0001	0.0001	0.0001	1835.15	10.8417	1.40957e-05	0.00149465	up	yes
113438	0	chr2	+	121866970	121936205	ENSMUST00000110586	9	4032	MSTRG.35450	Casc4	GO:0003674(molecular_function);GO:0005794(Golgi apparatus);GO:0008150(biological_process);GO:0016020(membrane);GO:0016021(integral component of membrane)	NA	NA	NA	cancer susceptibility candidate 4 [Source:MGI Symbol;Acc:MGI:2443129]	protein_coding	1.51448	1.3495	6e-06	0.0001	0.0001	0.0001	9546.64	13.2208	1.42074e-05	0.00150222	up	yes
91114	0	chr17	-	85063470	85090221	ENSMUST00000072406	14	3255	MSTRG.28378	Prepl	GO:0004252(serine-type endopeptidase activity);GO:0005515(protein binding);GO:0005634(nucleus);GO:0005737(cytoplasm);GO:0005794(Golgi apparatus);GO:0005802(trans-Golgi network);GO:0005829(cytosol);GO:0005856(cytoskeleton);GO:0006508(proteolysis);GO:0008233(peptidase activity);GO:0008236(serine-type peptidase activity);GO:0016787(hydrolase activity);GO:0042147(retrograde transport, endosome to Gol…	NA	K22582	EC:3.4.21.-	prolyl endopeptidase-like [Source:MGI Symbol;Acc:MGI:2441932]	protein_coding	0.0001	0.0001	0.0001	0.0001	4.71486	4.76894	3.16326e-05	-14.9482	1.47182e-05	0.00154748	down	yes
94341	0	chr18	-	43728082	43737557	ENSMUST00000025381	4	729	MSTRG.29556	Spink1	GO:0004867(serine-type endopeptidase inhibitor activity);GO:0005515(protein binding);GO:0005576(extracellular region);GO:0005615(extracellular space);GO:0010466(negative regulation of peptidase activity);GO:0010751(negative regulation of nitric oxide mediated signal transduction);GO:0030414(peptidase inhibitor activity);GO:0048240(sperm capacitation);GO:0050732(negative regulation of peptidyl-tyr…	NA	NA	NA	serine peptidase inhibitor, Kazal type 1 [Source:MGI Symbol;Acc:MGI:106202]	protein_coding	0.16793	0.0001	0.0001	27.7093	59.9925	1.15725	0.0018921	-9.0458	1.49172e-05	0.001564	down	yes
139153	0	chr4	-	148612382	148626996	ENSMUST00000172073	7	6513	MSTRG.44113	Tardbp	GO:0000978(RNA polymerase II cis-regulatory region sequence-specific DNA binding);GO:0001933(negative regulation of protein phosphorylation);GO:0003676(nucleic acid binding);GO:0003677(DNA binding);GO:0003690(double-stranded DNA binding);GO:0003723(RNA binding);GO:0003730(mRNA 3'-UTR binding);GO:0005515(protein binding);GO:0005634(nucleus);GO:0005654(nucleoplasm);GO:0005737(cytoplasm);GO:0006397(…	NA	NA	NA	TAR DNA binding protein [Source:MGI Symbol;Acc:MGI:2387629]	protein_coding	0.0001	0.0001	0.0001	0.0001	2.1042	2.54865	6.44753e-05	-13.9209	1.51471e-05	0.00158441	down	yes
195184	0	chr9	-	66955393	66975484	ENSMUST00000034929	6	2031	MSTRG.61055	Lactb	GO:0005739(mitochondrion);GO:0005829(cytosol);GO:0006508(proteolysis);GO:0006629(lipid metabolic process);GO:0008233(peptidase activity);GO:0016020(membrane);GO:0016021(integral component of membrane);GO:0016787(hydrolase activity);GO:0019216(regulation of lipid metabolic process);GO:0042802(identical protein binding)	NA	K17382	NA	lactamase, beta [Source:MGI Symbol;Acc:MGI:1933395]	protein_coding	0.000864	0.0001	0.0001	2.14596	1.11815	0.029081	0.000323091	-11.5958	1.51754e-05	0.00158441	down	yes
165995	0	chr7	+	18884680	18890441	ENSMUST00000032573	3	694	MSTRG.52424	Pglyrp1	GO:0002376(immune system process);GO:0005125(cytokine activity);GO:0005576(extracellular region);GO:0005615(extracellular space);GO:0005737(cytoplasm);GO:0006915(apoptotic process);GO:0007165(signal transduction);GO:0008270(zinc ion binding);GO:0008745(N-acetylmuramoyl-L-alanine amidase activity);GO:0009253(peptidoglycan catabolic process);GO:0009617(response to bacterium);GO:0016019(peptidoglyca…	NA	K01446	NA	peptidoglycan recognition protein 1 [Source:MGI Symbol;Acc:MGI:1345092]	protein_coding	117.599	96.4356	75.8919	3.16471	5.27282	4.24183	22.866	4.51513	1.53803e-05	0.00160133	up	yes
177990	0	chr7	+	128062679	128117090	ENSMUST00000120355	29	3701	MSTRG.55707	Itgam	GO:0007155(cell adhesion);GO:0007229(integrin-mediated signaling pathway);GO:0008305(integrin complex);GO:0016020(membrane);GO:0016021(integral component of membrane);GO:0046872(metal ion binding)	04015(Rap1 signaling pathway);04145(Phagosome);04514(Cell adhesion molecules (CAMs));04610(Complement and coagulation cascades);04640(Hematopoietic cell lineage);04670(Leukocyte transendothelial migration);04810(Regulation of actin cytoskeleton);05133(Pertussis);05134(Legionellosis);05140(Leishmaniasis);05146(Amoebiasis);05150(Staphylococcus aureus infection);05152(Tuberculosis);05202(Transcripti…	K06461	NA	integrin alpha M [Source:MGI Symbol;Acc:MGI:96607]	protein_coding	6.54363	0.021311	11.0106	0.0001	0.0001	0.016957	1024.39	10.0006	1.62623e-05	0.00167527	up	yes
129264	0	chr4	+	8690921	8866810	ENSMUST00000039267	38	9444	MSTRG.40680	Chd7	GO:0000166(nucleotide binding);GO:0000978(RNA polymerase II cis-regulatory region sequence-specific DNA binding);GO:0001501(skeletal system development);GO:0001568(blood vessel development);GO:0001701(in utero embryonic development);GO:0001974(blood vessel remodeling);GO:0003007(heart morphogenesis);GO:0003222(ventricular trabecula myocardium morphogenesis);GO:0003226(right ventricular compact my…	NA	K14437	EC:3.6.4.12	chromodomain helicase DNA binding protein 7 [Source:MGI Symbol;Acc:MGI:2444748]	protein_coding	0.0001	1.65894	1.30635	0.0001	0.0001	0.0001	9884.62	13.271	1.62698e-05	0.00167527	up	yes
183224	0	chr8	-	48227926	48674684	ENSMUST00000190840	27	8663	MSTRG.57219	Tenm3	GO:0005886(plasma membrane);GO:0005887(integral component of plasma membrane);GO:0007155(cell adhesion);GO:0007165(signal transduction);GO:0016020(membrane);GO:0016021(integral component of membrane);GO:0042995(cell projection);GO:0048593(camera-type eye morphogenesis)	NA	NA	NA	teneurin transmembrane protein 3 [Source:MGI Symbol;Acc:MGI:1345183]	protein_coding	0.0001	0.0001	0.0001	0.846106	2.92836	0.0001	7.94792e-05	-13.6191	1.63309e-05	0.00167925	down	yes
145925	0	chr5	-	86302217	86327736	ENSMUST00000122377	5	2256	MSTRG.46459	Tmprss11d	GO:0004252(serine-type endopeptidase activity);GO:0005576(extracellular region);GO:0005886(plasma membrane);GO:0005887(integral component of plasma membrane);GO:0006508(proteolysis);GO:0008233(peptidase activity);GO:0008236(serine-type peptidase activity);GO:0009986(cell surface);GO:0016020(membrane);GO:0016021(integral component of membrane);GO:0016787(hydrolase activity);GO:0035897(proteolysis …	NA	K09641	EC:3.4.21.-	transmembrane protease, serine 11d [Source:MGI Symbol;Acc:MGI:2385221]	protein_coding	0.699998	1.76307	0.013156	0.0001	0.0001	0.0001	8254.09	13.0109	1.63648e-05	0.00168043	up	yes
61619	0	chr14	+	25842183	25879507	ENSMUST00000112364	11	1625	MSTRG.19809	Anxa11	GO:0005509(calcium ion binding);GO:0005544(calcium-dependent phospholipid binding);GO:0005634(nucleus);GO:0005635(nuclear envelope);GO:0005654(nucleoplasm);GO:0005737(cytoplasm);GO:0005819(spindle);GO:0005829(cytosol);GO:0005856(cytoskeleton);GO:0006909(phagocytosis);GO:0007049(cell cycle);GO:0008429(phosphatidylethanolamine binding);GO:0030496(midbody);GO:0032506(cytokinetic process);GO:0042470(…	NA	K17095	NA	annexin A11 [Source:MGI Symbol;Acc:MGI:108481]	protein_coding	0.0001	9.52756	7.48801	0.0001	0.0001	0.0001	56718.9	15.7915	1.67534e-05	0.00171318	up	yes
76693	0	chr16	+	17619354	17644828	ENSMUST00000006053	20	4623	MSTRG.24313	Smpd4	GO:0000139(Golgi membrane);GO:0004767(sphingomyelin phosphodiesterase activity);GO:0005634(nucleus);GO:0005635(nuclear envelope);GO:0005640(nuclear outer membrane);GO:0005783(endoplasmic reticulum);GO:0005789(endoplasmic reticulum membrane);GO:0005794(Golgi apparatus);GO:0005802(trans-Golgi network);GO:0006685(sphingomyelin catabolic process);GO:0007029(endoplasmic reticulum organization);GO:0016…	00600(Sphingolipid metabolism)	K12353	EC:3.1.4.12	sphingomyelin phosphodiesterase 4 [Source:MGI Symbol;Acc:MGI:1924876]	protein_coding	0.225795	1.14497	0.745702	0.002646	0.001858	0.017233	97.367	6.60536	1.69562e-05	0.00172692	up	yes
37900	0	chr11	+	78037984	78060434	ENSMUST00000073660	11	2568	MSTRG.11584	Flot2	GO:0001765(membrane raft assembly);GO:0001931(uropod);GO:0002020(protease binding);GO:0002080(acrosomal membrane);GO:0005768(endosome);GO:0005886(plasma membrane);GO:0005901(caveola);GO:0005912(adherens junction);GO:0007155(cell adhesion);GO:0010629(negative regulation of gene expression);GO:0016020(membrane);GO:0016323(basolateral plasma membrane);GO:0016600(flotillin complex);GO:0030027(lamelli…	04910(Insulin signaling pathway)	K07192	NA	flotillin 2 [Source:MGI Symbol;Acc:MGI:103309]	protein_coding	0.0001	0.0001	0.0001	5.17471	0.0001	5.40278	2.83619e-05	-15.1057	1.76451e-05	0.00178885	down	yes
187579	0	chr8	+	106603351	106670246	ENSMUST00000000312	16	4430	MSTRG.58565	Cdh1	GO:0005509(calcium ion binding);GO:0005737(cytoplasm);GO:0005802(trans-Golgi network);GO:0005886(plasma membrane);GO:0005912(adherens junction);GO:0007155(cell adhesion);GO:0007156(homophilic cell adhesion via plasma membrane adhesion molecules);GO:0007416(synapse assembly);GO:0008013(beta-catenin binding);GO:0009636(response to toxic substance);GO:0009898(cytoplasmic side of plasma membrane);GO:…	04015(Rap1 signaling pathway);04371(Apelin signaling pathway);04390(Hippo signaling pathway);04514(Cell adhesion molecules (CAMs));04520(Adherens junction);05100(Bacterial invasion of epithelial cells);05200(Pathways in cancer);05213(Endometrial cancer);05216(Thyroid cancer);05218(Melanoma);05219(Bladder cancer);05226(Gastric cancer)	K05689	NA	cadherin 1 [Source:MGI Symbol;Acc:MGI:88354]	protein_coding	0.0001	0.0001	0.007644	22.0237	25.3181	0.0001	0.000165688	-12.5592	1.766e-05	0.00178885	down	yes
15852	0	chr1	+	106861173	106883348	ENSMUST00000086701	7	2572	MSTRG.4325	Serpinb5	GO:0002009(morphogenesis of an epithelium);GO:0004867(serine-type endopeptidase inhibitor activity);GO:0005576(extracellular region);GO:0005615(extracellular space);GO:0005737(cytoplasm);GO:0010951(negative regulation of endopeptidase activity);GO:0030198(extracellular matrix organization);GO:0050678(regulation of epithelial cell proliferation);GO:0060512(prostate gland morphogenesis)	04115(p53 signaling pathway);05206(MicroRNAs in cancer)	K10139	NA	serine (or cysteine) peptidase inhibitor, clade B, member 5 [Source:MGI Symbol;Acc:MGI:109579]	protein_coding	0.325887	0.153821	0.327515	0.0001	0.0001	0.0001	2690.74	11.3938	1.7713e-05	0.00179179	up	yes
165329	0	chr7	+	12977848	12985714	ENSMUST00000045810	6	4615	MSTRG.52256	Zfp446	GO:0003676(nucleic acid binding);GO:0003677(DNA binding);GO:0003700(DNA-binding transcription factor activity);GO:0005634(nucleus);GO:0006355(regulation of transcription, DNA-templated);GO:0042802(identical protein binding);GO:0046872(metal ion binding)	NA	K09229	NA	zinc finger protein 446 [Source:MGI Symbol;Acc:MGI:2442185]	protein_coding	0.755656	0.716836	0.014861	0.000149	8.2e-05	0.000152	3883.43	11.9231	1.80329e-05	0.00181822	up	yes
10590	0	chr1	-	30802342	30863256	ENSMUST00000088310	15	7561	MSTRG.2662	Phf3	GO:0003674(molecular_function);GO:0005575(cellular_component);GO:0006351(transcription, DNA-templated);GO:0008150(biological_process);GO:0046872(metal ion binding)	NA	NA	NA	PHD finger protein 3 [Source:MGI Symbol;Acc:MGI:2446126]	protein_coding	0.0001	0.000753	0.0001	0.0001	3.02098	3.22065	0.000152682	-12.6772	1.82822e-05	0.00183942	down	yes
89950	0	chr17	+	67697259	67822647	ENSMUST00000035471	63	9526	MSTRG.27959	Lama1	GO:0002011(morphogenesis of an epithelial sheet);GO:0005102(signaling receptor binding);GO:0005201(extracellular matrix structural constituent);GO:0005515(protein binding);GO:0005576(extracellular region);GO:0005604(basement membrane);GO:0005606(laminin-1 complex);GO:0005608(laminin-3 complex);GO:0005615(extracellular space);GO:0005911(cell-cell junction);GO:0006468(protein phosphorylation);GO:00…	04151(PI3K-Akt signaling pathway);04510(Focal adhesion);04512(ECM-receptor interaction);05145(Toxoplasmosis);05146(Amoebiasis);05165(Human papillomavirus infection);05200(Pathways in cancer);05222(Small cell lung cancer)	K05637	NA	laminin, alpha 1 [Source:MGI Symbol;Acc:MGI:99892]	protein_coding	0.286109	0.424493	0.078432	4.03211	4.38556	31.4852	0.0197739	-5.66026	1.83811e-05	0.0018444	down	yes
98286	0	chr19	+	6334979	6340880	ENSMUST00000113502	10	2652	MSTRG.30794	Men1	GO:0000122(negative regulation of transcription by RNA polymerase II);GO:0000165(MAPK cascade);GO:0000278(mitotic cell cycle);GO:0000400(four-way junction DNA binding);GO:0000403(Y-form DNA binding);GO:0000784(nuclear chromosome, telomeric region);GO:0000785(chromatin);GO:0000790(nuclear chromatin);GO:0000976(transcription regulatory region sequence-specific DNA binding);GO:0001503(ossification);…	04934(Cushing syndrome);05202(Transcriptional misregulation in cancer)	K14970	NA	multiple endocrine neoplasia 1 [Source:MGI Symbol;Acc:MGI:1316736]	protein_coding	0.468805	1.71415	0.983529	0.0001	0.0001	0.02099	149.433	7.22335	1.86685e-05	0.00186884	up	yes
22880	0	chr10	+	21296033	21368883	ENSMUST00000219915	18	2733	MSTRG.6762	Hbs1l	GO:0000166(nucleotide binding);GO:0003746(translation elongation factor activity);GO:0003924(GTPase activity);GO:0005515(protein binding);GO:0005525(GTP binding);GO:0006412(translation);GO:0006414(translational elongation)	03015(mRNA surveillance pathway);05134(Legionellosis)	K14416	NA	Hbs1-like (S. cerevisiae) [Source:MGI Symbol;Acc:MGI:1891704]	protein_coding	2.0847	1.99983	0.869866	0.031239	8e-06	0.0001	158.05	7.30424	1.89519e-05	0.001889	up	yes
20420	0	chr1	-	177022116	177258203	ENSMUST00000111159	14	4906	MSTRG.5855	Akt3	GO:0000002(mitochondrial genome maintenance);GO:0000166(nucleotide binding);GO:0001938(positive regulation of endothelial cell proliferation);GO:0004672(protein kinase activity);GO:0004674(protein serine/threonine kinase activity);GO:0005080(protein kinase C binding);GO:0005515(protein binding);GO:0005524(ATP binding);GO:0005634(nucleus);GO:0005737(cytoplasm);GO:0005886(plasma membrane);GO:000646…	01521(EGFR tyrosine kinase inhibitor resistance);01522(Endocrine resistance);01524(Platinum drug resistance);04010(MAPK signaling pathway);04012(ErbB signaling pathway);04014(Ras signaling pathway);04015(Rap1 signaling pathway);04022(cGMP-PKG signaling pathway);04024(cAMP signaling pathway);04062(Chemokine signaling pathway);04066(HIF-1 signaling pathway);04068(FoxO signaling pathway);04071(Sphin…	NA	NA	thymoma viral proto-oncogene 3 [Source:MGI Symbol;Acc:MGI:1345147]	protein_coding	0.02615	0.015838	0.055453	1.03892	1.6557	2.69466	0.0180805	-5.78942	1.90184e-05	0.00189311	down	yes
180906	0	chr8	+	12949416	13019275	ENSMUST00000110867	30	3864	MSTRG.56506	Mcf2l	GO:0005085(guanyl-nucleotide exchange factor activity);GO:0005515(protein binding);GO:0005737(cytoplasm);GO:0035091(phosphatidylinositol binding);GO:0035556(intracellular signal transduction)	NA	K20685	NA	mcf.2 transforming sequence-like [Source:MGI Symbol;Acc:MGI:103263]	protein_coding	0.0001	0.0001	0.0001	0.248097	0.318062	0.066246	0.00047438	-11.0417	1.9169e-05	0.00190555	down	yes
149383	0	chr5	+	121848984	121854632	ENSMUST00000198271	3	2335	MSTRG.47514	Pheta1	GO:0001881(receptor recycling);GO:0005768(endosome);GO:0005769(early endosome);GO:0005794(Golgi apparatus);GO:0005802(trans-Golgi network);GO:0005829(cytosol);GO:0007032(endosome organization);GO:0030136(clathrin-coated vesicle);GO:0031410(cytoplasmic vesicle);GO:0042147(retrograde transport, endosome to Golgi);GO:0042803(protein homodimerization activity);GO:0055037(recycling endosome)	NA	NA	NA	PH domain containing endocytic trafficking adaptor 1 [Source:MGI Symbol;Acc:MGI:2442708]	protein_coding	8.10981	0.0001	3.09975	0.0001	0.0001	0.0001	37365.5	15.1894	2.02685e-05	0.00201218	up	yes
186110	0	chr8	+	88289147	88329961	ENSMUST00000171456	28	5951	MSTRG.58120	Adcy7	GO:0000166(nucleotide binding);GO:0002819(regulation of adaptive immune response);GO:0004016(adenylate cyclase activity);GO:0005524(ATP binding);GO:0005886(plasma membrane);GO:0005887(integral component of plasma membrane);GO:0006171(cAMP biosynthetic process);GO:0007189(adenylate cyclase-activating G protein-coupled receptor signaling pathway);GO:0007190(activation of adenylate cyclase activity)…	00230(Purine metabolism);01522(Endocrine resistance);04015(Rap1 signaling pathway);04020(Calcium signaling pathway);04022(cGMP-PKG signaling pathway);04024(cAMP signaling pathway);04062(Chemokine signaling pathway);04072(Phospholipase D signaling pathway);04114(Oocyte meiosis);04211(Longevity regulating pathway);04213(Longevity regulating pathway - multiple species);04261(Adrenergic signaling in …	K08047	EC:4.6.1.1	adenylate cyclase 7 [Source:MGI Symbol;Acc:MGI:102891]	protein_coding	0.0001	0.0001	0.0001	1.6562	2.72082	0.0001	6.85382e-05	-13.8327	2.03982e-05	0.00202238	down	yes
195968	0	chr9	-	77430980	77544095	ENSMUST00000113421	14	2630	MSTRG.61318	Lrrc1	GO:0005515(protein binding);GO:0005737(cytoplasm);GO:0005829(cytosol);GO:0016020(membrane)	NA	NA	NA	leucine rich repeat containing 1 [Source:MGI Symbol;Acc:MGI:2442313]	protein_coding	0.0001	7.42697	8.27568	0.0001	0.0001	9.1e-05	53961.3	15.7196	2.11404e-05	0.00207668	up	yes
168079	0	chr7	-	30555441	30559646	ENSMUST00000043975	9	998	MSTRG.52897	Lin37	GO:0000122(negative regulation of transcription by RNA polymerase II);GO:0003674(molecular_function);GO:0017053(transcriptional repressor complex);GO:0031523(Myb complex)	04218(Cellular senescence)	K21774	NA	lin-37 homolog (C. elegans) [Source:MGI Symbol;Acc:MGI:1922910]	protein_coding	0.0001	0.026693	0.01788	1.1224	0.616916	4.42597	0.00724589	-7.10862	2.1233e-05	0.00208304	down	yes
119153	0	chr3	-	8663359	8667256	ENSMUST00000042412	5	2423	MSTRG.37297	Hey1	GO:0000122(negative regulation of transcription by RNA polymerase II);GO:0000981(DNA-binding transcription factor activity, RNA polymerase II-specific);GO:0001525(angiogenesis);GO:0003677(DNA binding);GO:0003700(DNA-binding transcription factor activity);GO:0006355(regulation of transcription, DNA-templated);GO:0007219(Notch signaling pathway);GO:0045746(negative regulation of Notch signaling pat…	05165(Human papillomavirus infection);05200(Pathways in cancer);05224(Breast cancer)	K09091	NA	hairy/enhancer-of-split related with YRPW motif 1 [Source:MGI Symbol;Acc:MGI:1341800]	protein_coding	6.33443	3.87214	0.0001	0.0001	0.0001	0.0001	34022.2	15.0542	2.13776e-05	0.00209447	up	yes
117585	0	chr2	-	167103412	167190155	ENSMUST00000059826	3	4015	MSTRG.36771	Kcnb1	GO:0000149(SNARE binding);GO:0001508(action potential);GO:0005216(ion channel activity);GO:0005244(voltage-gated ion channel activity);GO:0005249(voltage-gated potassium channel activity);GO:0005251(delayed rectifier potassium channel activity);GO:0005267(potassium channel activity);GO:0005515(protein binding);GO:0005783(endoplasmic reticulum);GO:0005886(plasma membrane);GO:0006811(ion transport)…	NA	K04885	NA	potassium voltage gated channel, Shab-related subfamily, member 1 [Source:MGI Symbol;Acc:MGI:96666]	protein_coding	2.33998	0.000435	0.415299	0.0001	0.0001	0.0001	9185.72	13.1652	2.18288e-05	0.00212726	up	yes
151778	0	chr5	+	139253511	139269329	ENSMUST00000110878	9	1180	MSTRG.48184	Get4	GO:0005515(protein binding);GO:0005654(nucleoplasm);GO:0005730(nucleolus);GO:0005737(cytoplasm);GO:0005829(cytosol);GO:0045048(protein insertion into ER membrane);GO:0051087(chaperone binding);GO:0051220(cytoplasmic sequestering of protein);GO:0071816(tail-anchored membrane protein insertion into ER membrane);GO:0071818(BAT3 complex);GO:1904378(maintenance of unfolded protein involved in ERAD pat…	NA	NA	NA	golgi to ER traffic protein 4 [Source:MGI Symbol;Acc:MGI:1914854]	protein_coding	0.0001	0.0001	0.0001	8.42525	0.0001	12.0967	1.46184e-05	-16.0619	2.18545e-05	0.00212726	down	yes
17068	0	chr1	+	133272217	133301487	ENSMUST00000190186	17	4492	MSTRG.4785	Plekha6	GO:0003674(molecular_function);GO:0005515(protein binding);GO:0005575(cellular_component);GO:0008150(biological_process)	NA	NA	NA	pleckstrin homology domain containing, family A member 6 [Source:MGI Symbol;Acc:MGI:2388662]	protein_coding	0.0001	2.6757	2.36072	0.0001	0.0001	0.0001	16788.4	14.0352	2.23739e-05	0.00216934	up	yes
30363	0	chr10	+	127078907	127093169	ENSMUST00000217941	18	5573	MSTRG.9296	Agap2	GO:0000166(nucleotide binding);GO:0003924(GTPase activity);GO:0005096(GTPase activator activity);GO:0005515(protein binding);GO:0005524(ATP binding);GO:0005525(GTP binding);GO:0005634(nucleus);GO:0005654(nucleoplasm);GO:0005737(cytoplasm);GO:0005768(endosome);GO:0005829(cytosol);GO:0014068(positive regulation of phosphatidylinositol 3-kinase signaling);GO:0016197(endosomal transport);GO:0019901(p…	04068(FoxO signaling pathway);04144(Endocytosis)	K17848	NA	ArfGAP with GTPase domain, ankyrin repeat and PH domain 2 [Source:MGI Symbol;Acc:MGI:3580016]	protein_coding	0.0001	5.9686	0.550803	0.0001	0.0001	0.0001	21731.7	14.4075	2.24092e-05	0.00216995	up	yes
181073	0	chr8	+	13785615	13799193	ENSMUST00000043767	9	2057	MSTRG.56548	Upf3a	GO:0000184(nuclear-transcribed mRNA catabolic process, nonsense-mediated decay);GO:0003676(nucleic acid binding);GO:0003729(mRNA binding);GO:0005634(nucleus);GO:0005654(nucleoplasm);GO:0005730(nucleolus);GO:0005737(cytoplasm);GO:0005829(cytosol);GO:0006986(response to unfolded protein);GO:0035145(exon-exon junction complex);GO:0042162(telomeric DNA binding);GO:0043231(intracellular membrane-bound…	03013(RNA transport);03015(mRNA surveillance pathway)	K14328	NA	UPF3 regulator of nonsense transcripts homolog A (yeast) [Source:MGI Symbol;Acc:MGI:1914281]	protein_coding	0.0001	0.0001	0.0001	0.439239	0.079406	0.977047	0.000200576	-12.2836	2.26005e-05	0.00217775	down	yes
41103	0	chr11	-	102289300	102294987	ENSMUST00000137387	12	3408	MSTRG.12508	Atxn7l3	GO:0000124(SAGA complex);GO:0003713(transcription coactivator activity);GO:0005634(nucleus);GO:0006325(chromatin organization);GO:0008270(zinc ion binding);GO:0010390(histone monoubiquitination);GO:0016578(histone deubiquitination);GO:0030374(nuclear receptor transcription coactivator activity);GO:0045893(positive regulation of transcription, DNA-templated);GO:0046872(metal ion binding);GO:007181…	NA	K11363	NA	ataxin 7-like 3 [Source:MGI Symbol;Acc:MGI:3036270]	protein_coding	0.006336	1.85444	0.242824	0.0001	0.0001	0.0001	7011.99	12.7756	2.26655e-05	0.00217775	up	yes
104403	0	chr2	+	18055237	18212387	ENSMUST00000028076	23	4917	MSTRG.32802	Mllt10	GO:0003682(chromatin binding);GO:0005515(protein binding);GO:0005634(nucleus);GO:0005654(nucleoplasm);GO:0005829(cytosol);GO:0031491(nucleosome binding);GO:0032991(protein-containing complex);GO:0042393(histone binding);GO:0045944(positive regulation of transcription by RNA polymerase II);GO:0046872(metal ion binding)	NA	NA	NA	myeloid/lymphoid or mixed-lineage leukemia; translocated to, 10 [Source:MGI Symbol;Acc:MGI:1329038]	protein_coding	0.0001	0.0001	0.0001	0.369982	0.001715	2.27107	0.000113517	-13.1048	2.26937e-05	0.00217775	down	yes
62159	0	chr14	+	31025511	31120041	ENSMUST00000090214	30	6212	MSTRG.19949	Pbrm1	GO:0000776(kinetochore);GO:0001825(blastocyst formation);GO:0001890(placenta development);GO:0001974(blood vessel remodeling);GO:0003007(heart morphogenesis);GO:0003349(epicardium-derived cardiac endothelial cell differentiation);GO:0003677(DNA binding);GO:0003682(chromatin binding);GO:0005515(protein binding);GO:0005634(nucleus);GO:0005654(nucleoplasm);GO:0006325(chromatin organization);GO:00063…	05225(Hepatocellular carcinoma)	K11757	NA	polybromo 1 [Source:MGI Symbol;Acc:MGI:1923998]	protein_coding	0.0001	2.75016	1.22477	0.0001	0.0001	0.0001	13250.1	13.6937	2.28795e-05	0.00218716	up	yes
137146	0	chr4	+	133240818	133252929	ENSMUST00000030677	29	4334	MSTRG.43354	Map3k6	GO:0000165(MAPK cascade);GO:0000166(nucleotide binding);GO:0000186(activation of MAPKK activity);GO:0000287(magnesium ion binding);GO:0004672(protein kinase activity);GO:0004674(protein serine/threonine kinase activity);GO:0004709(MAP kinase kinase kinase activity);GO:0005524(ATP binding);GO:0006468(protein phosphorylation)	04010(MAPK signaling pathway)	K04425	EC:2.7.11.25	mitogen-activated protein kinase kinase kinase 6 [Source:MGI Symbol;Acc:MGI:1855691]	protein_coding	0.0001	0.0001	0.0001	2.20298	2.95856	0.0001	5.81211e-05	-14.0706	2.31209e-05	0.00219906	down	yes
38368	0	chr11	+	82035571	82037453	ENSMUST00000000193	3	813	MSTRG.11750	Ccl2	GO:0001525(angiogenesis);GO:0001664(G protein-coupled receptor binding);GO:0001666(response to hypoxia);GO:0001912(positive regulation of leukocyte mediated cytotoxicity);GO:0001938(positive regulation of endothelial cell proliferation);GO:0002523(leukocyte migration involved in inflammatory response);GO:0002544(chronic inflammatory response);GO:0002548(monocyte chemotaxis);GO:0002687(positive re…	04060(Cytokine-cytokine receptor interaction);04062(Chemokine signaling pathway);04621(NOD-like receptor signaling pathway);04657(IL-17 signaling pathway);04668(TNF signaling pathway);04933(AGE-RAGE signaling pathway in diabetic complications);05142(Chagas disease (American trypanosomiasis));05144(Malaria);05163(Human cytomegalovirus infection);05164(Influenza A);05168(Herpes simplex virus 1 infe…	K14624	NA	chemokine (C-C motif) ligand 2 [Source:MGI Symbol;Acc:MGI:98259]	protein_coding	1.49969	1.385	0.227333	0.0001	0.0001	0.0001	10373.4	13.3406	2.31217e-05	0.00219906	up	yes
84147	0	chr17	-	25262306	25273534	ENSMUST00000174031	7	824	MSTRG.26541	Ube2i	GO:0000122(negative regulation of transcription by RNA polymerase II);GO:0000166(nucleotide binding);GO:0001221(transcription cofactor binding);GO:0001650(fibrillar center);GO:0004842(ubiquitin-protein transferase activity);GO:0005515(protein binding);GO:0005524(ATP binding);GO:0005634(nucleus);GO:0005635(nuclear envelope);GO:0005654(nucleoplasm);GO:0005737(cytoplasm);GO:0005829(cytosol);GO:00064…	03013(RNA transport);04064(NF-kappa B signaling pathway);04120(Ubiquitin mediated proteolysis);05206(MicroRNAs in cancer)	K10577	NA	ubiquitin-conjugating enzyme E2I [Source:MGI Symbol;Acc:MGI:107365]	protein_coding	0.343648	0.317131	0.405037	15.0073	9.67567	14.1087	0.0274754	-5.18572	2.31835e-05	0.00220128	down	yes
197561	0	chr9	+	102717668	102733418	ENSMUST00000035121	10	4328	MSTRG.61874	Amotl2	GO:0001525(angiogenesis);GO:0003365(establishment of cell polarity involved in ameboidal cell migration);GO:0005515(protein binding);GO:0005768(endosome);GO:0005886(plasma membrane);GO:0005923(bicellular tight junction);GO:0016055(Wnt signaling pathway);GO:0016324(apical plasma membrane);GO:0030036(actin cytoskeleton organization);GO:0030334(regulation of cell migration);GO:0031410(cytoplasmic ve…	04530(Tight junction)	K06104	NA	angiomotin-like 2 [Source:MGI Symbol;Acc:MGI:1929286]	protein_coding	0.0001	0.0001	0.0001	2.17218	0.0001	2.87912	5.93895e-05	-14.0394	2.34202e-05	0.00221303	down	yes
176207	0	chr7	-	114264795	114276026	ENSMUST00000135570	10	960	MSTRG.55220	Psma1	GO:0000502(proteasome complex);GO:0001530(lipopolysaccharide binding);GO:0002376(immune system process);GO:0002862(negative regulation of inflammatory response to antigenic stimulus);GO:0004175(endopeptidase activity);GO:0004298(threonine-type endopeptidase activity);GO:0005515(protein binding);GO:0005634(nucleus);GO:0005654(nucleoplasm);GO:0005737(cytoplasm);GO:0005813(centrosome);GO:0005829(cyt…	03050(Proteasome)	K02725	EC:3.4.25.1	proteasome subunit alpha 1 [Source:MGI Symbol;Acc:MGI:1347005]	protein_coding	0.0001	0.0001	0.0001	0.0001	19.0041	7.70651	1.12314e-05	-16.4421	2.3431e-05	0.00221303	down	yes
52443	0	chr13	-	13997952	14039638	ENSMUST00000039894	17	1844	MSTRG.16464	Tbce	GO:0000226(microtubule cytoskeleton organization);GO:0005515(protein binding);GO:0005737(cytoplasm);GO:0005856(cytoskeleton);GO:0006457(protein folding);GO:0007021(tubulin complex assembly);GO:0007023(post-chaperonin tubulin folding pathway);GO:0007052(mitotic spindle organization);GO:0007409(axonogenesis);GO:0008344(adult locomotory behavior);GO:0009791(post-embryonic development);GO:0014889(mus…	NA	K21768	NA	tubulin-specific chaperone E [Source:MGI Symbol;Acc:MGI:1917680]	protein_coding	0.0001	0.0001	0.0001	0.755058	0.475415	0.111669	0.000223523	-12.1273	2.37094e-05	0.00222943	down	yes
191368	0	chr9	-	31426196	31464462	ENSMUST00000048050	6	1799	MSTRG.60002	Tmem45b	GO:0003674(molecular_function);GO:0005575(cellular_component);GO:0008150(biological_process);GO:0016020(membrane);GO:0016021(integral component of membrane)	NA	NA	NA	transmembrane protein 45b [Source:MGI Symbol;Acc:MGI:2384574]	protein_coding	6.52618	0.0001	5.00159	0.0001	0.0001	0.0001	38426.3	15.2298	2.3818e-05	0.00223176	up	yes
43088	0	chr11	-	117775717	117779650	ENSMUST00000143406	8	940	MSTRG.13114	Tmc6	GO:0005737(cytoplasm);GO:0005783(endoplasmic reticulum);GO:0005794(Golgi apparatus);GO:0005887(integral component of plasma membrane);GO:0016020(membrane);GO:0016021(integral component of membrane);GO:0031965(nuclear membrane)	NA	K21988	NA	transmembrane channel-like gene family 6 [Source:MGI Symbol;Acc:MGI:1098686]	protein_coding	0.0001	0.0001	0.0001	1.24819	3.02328	0.070847	6.90875e-05	-13.8212	2.38196e-05	0.00223176	down	yes
198505	0	chr9	+	107975534	107984056	ENSMUST00000035216	24	3195	MSTRG.62084	Uba7	GO:0000166(nucleotide binding);GO:0004839(ubiquitin activating enzyme activity);GO:0004842(ubiquitin-protein transferase activity);GO:0005524(ATP binding);GO:0005634(nucleus);GO:0005737(cytoplasm);GO:0006464(cellular protein modification process);GO:0006974(cellular response to DNA damage stimulus);GO:0008641(ubiquitin-like modifier activating enzyme activity);GO:0016567(protein ubiquitination);G…	04120(Ubiquitin mediated proteolysis);05012(Parkinson disease)	K10698	EC:6.2.1.45	ubiquitin-like modifier activating enzyme 7 [Source:MGI Symbol;Acc:MGI:1349462]	protein_coding	0.327596	0.459459	0.365673	0.003735	0.0001	0.001127	232.311	7.85991	2.38237e-05	0.00223176	up	yes
169861	0	chr7	-	45027563	45052881	ENSMUST00000057293	14	7023	MSTRG.53324	Prr12	GO:0003674(molecular_function);GO:0003677(DNA binding);GO:0005575(cellular_component);GO:0005634(nucleus);GO:0008150(biological_process);GO:0014069(postsynaptic density);GO:0030054(cell junction);GO:0043005(neuron projection);GO:0045202(synapse)	NA	NA	NA	proline rich 12 [Source:MGI Symbol;Acc:MGI:2679002]	protein_coding	0.0001	0.0001	0.0001	1.04819	0.0001	2.2554	9.08075e-05	-13.4268	2.41748e-05	0.00225898	down	yes
31388	0	chr11	+	3649494	3690370	ENSMUST00000093389	27	5085	MSTRG.9478	Morc2a	GO:0000166(nucleotide binding);GO:0000287(magnesium ion binding);GO:0000792(heterochromatin);GO:0003682(chromatin binding);GO:0005515(protein binding);GO:0005524(ATP binding);GO:0005634(nucleus);GO:0005654(nucleoplasm);GO:0005694(chromosome);GO:0005737(cytoplasm);GO:0005829(cytosol);GO:0006338(chromatin remodeling);GO:0006974(cellular response to DNA damage stimulus);GO:0008270(zinc ion binding);…	NA	NA	NA	microrchidia 2A [Source:MGI Symbol;Acc:MGI:1921772]	protein_coding	1.25886	0.0001	8.42412	0.0001	2e-06	0.0001	47936	15.5488	2.46418e-05	0.00228832	up	yes
196585	0	chr9	-	88449731	88482248	ENSMUST00000174391	11	6257	MSTRG.61509	Syncrip	GO:0003676(nucleic acid binding);GO:0003723(RNA binding);GO:0003729(mRNA binding);GO:0005634(nucleus);GO:0005654(nucleoplasm);GO:0005681(spliceosomal complex);GO:0005737(cytoplasm);GO:0005783(endoplasmic reticulum);GO:0006397(mRNA processing);GO:0008143(poly(A) binding);GO:0008380(RNA splicing);GO:0017148(negative regulation of translation);GO:0043231(intracellular membrane-bounded organelle);GO:…	NA	K13160	NA	synaptotagmin binding, cytoplasmic RNA interacting protein [Source:MGI Symbol;Acc:MGI:1891690]	protein_coding	0.0001	0.0001	0.0001	0.0001	2.04596	1.43963	8.60662e-05	-13.5042	2.51784e-05	0.00232659	down	yes
124515	0	chr3	+	95318792	95321955	ENSMUST00000139866	8	900	MSTRG.39034	Cers2	GO:0003677(DNA binding);GO:0005515(protein binding);GO:0005634(nucleus);GO:0005783(endoplasmic reticulum);GO:0005789(endoplasmic reticulum membrane);GO:0006629(lipid metabolic process);GO:0006665(sphingolipid metabolic process);GO:0016020(membrane);GO:0016021(integral component of membrane);GO:0016410(N-acyltransferase activity);GO:0016740(transferase activity);GO:0030148(sphingolipid biosyntheti…	00600(Sphingolipid metabolism);04071(Sphingolipid signaling pathway)	K04710	EC:2.3.1.24	ceramide synthase 2 [Source:MGI Symbol;Acc:MGI:1924143]	protein_coding	0.013789	0.138359	0.109101	3.08062	8.43012	5.63221	0.0152395	-6.03605	2.54194e-05	0.00234596	down	yes
13031	0	chr1	+	65186750	65274012	ENSMUST00000097707	42	6641	MSTRG.3448	Pikfyve	GO:0000139(Golgi membrane);GO:0000166(nucleotide binding);GO:0000285(1-phosphatidylinositol-3-phosphate 5-kinase activity);GO:0004674(protein serine/threonine kinase activity);GO:0005515(protein binding);GO:0005524(ATP binding);GO:0005768(endosome);GO:0005829(cytosol);GO:0005911(cell-cell junction);GO:0006612(protein targeting to membrane);GO:0008270(zinc ion binding);GO:0010008(endosome membrane…	00562(Inositol phosphate metabolism);04070(Phosphatidylinositol signaling system);04145(Phagosome);04810(Regulation of actin cytoskeleton)	K00921	EC:2.7.1.150	phosphoinositide kinase, FYVE type zinc finger containing [Source:MGI Symbol;Acc:MGI:1335106]	protein_coding	0.0001	0.0001	0.0001	2.27148	0.0001	1.03918	9.06137e-05	-13.4299	2.56397e-05	0.00236046	down	yes
98332	0	chr19	+	6363922	6377196	ENSMUST00000113487	13	2649	MSTRG.30799	Sf1	GO:0000381(regulation of alternative mRNA splicing, via spliceosome);GO:0000398(mRNA splicing, via spliceosome);GO:0003676(nucleic acid binding);GO:0003723(RNA binding);GO:0003729(mRNA binding);GO:0005634(nucleus);GO:0005654(nucleoplasm);GO:0005681(spliceosomal complex);GO:0005737(cytoplasm);GO:0006397(mRNA processing);GO:0008270(zinc ion binding);GO:0008380(RNA splicing);GO:0016604(nuclear body)…	NA	K13095	NA	splicing factor 1 [Source:MGI Symbol;Acc:MGI:1095403]	protein_coding	0.0001	0.0001	0.0001	3.61478	4.26764	0.0001	3.80589e-05	-14.6814	2.59421e-05	0.00238243	down	yes
30577	0	chr10	+	127725395	127731768	ENSMUST00000026466	7	678	MSTRG.9338	Tac2	GO:0005576(extracellular region);GO:0005615(extracellular space);GO:0007217(tachykinin receptor signaling pathway);GO:0007218(neuropeptide signaling pathway);GO:0031836(neuromedin K receptor binding);GO:0031837(substance K receptor binding);GO:0045777(positive regulation of blood pressure);GO:1902093(positive regulation of flagellated sperm motility)	04080(Neuroactive ligand-receptor interaction)	K05240	NA	tachykinin 2 [Source:MGI Symbol;Acc:MGI:98476]	protein_coding	0.0001	0.0001	0.0001	14.3267	16.1939	0.0001	9.82937e-06	-16.6345	2.63012e-05	0.00241036	down	yes
91566	0	chr17	-	94722590	94749892	ENSMUST00000234990	9	6640	MSTRG.28564	Mettl4	GO:0001510(RNA methylation);GO:0003676(nucleic acid binding);GO:0005634(nucleus);GO:0005759(mitochondrial matrix);GO:0005829(cytosol);GO:0006325(chromatin organization);GO:0008168(methyltransferase activity);GO:0008173(RNA methyltransferase activity);GO:0009007(site-specific DNA-methyltransferase (adenine-specific) activity);GO:0016740(transferase activity);GO:0032259(methylation);GO:0032775(DNA …	NA	NA	NA	methyltransferase like 4 [Source:MGI Symbol;Acc:MGI:1924031]	protein_coding	0.0001	0.999247	2.15934	0.0001	0.0001	0.0001	10529	13.3621	2.72784e-05	0.00249039	up	yes
22744	0	chr10	+	19934526	20141670	ENSMUST00000120259	29	4289	MSTRG.6713	Map3k5	GO:0000165(MAPK cascade);GO:0000166(nucleotide binding);GO:0000186(activation of MAPKK activity);GO:0000187(activation of MAPK activity);GO:0000287(magnesium ion binding);GO:0001934(positive regulation of protein phosphorylation);GO:0002376(immune system process);GO:0002931(response to ischemia);GO:0004672(protein kinase activity);GO:0004674(protein serine/threonine kinase activity);GO:0004709(MA…	01524(Platinum drug resistance);04010(MAPK signaling pathway);04071(Sphingolipid signaling pathway);04141(Protein processing in endoplasmic reticulum);04210(Apoptosis);04530(Tight junction);04668(TNF signaling pathway);04714(Thermogenesis);04722(Neurotrophin signaling pathway);04932(Non-alcoholic fatty liver disease (NAFLD));05014(Amyotrophic lateral sclerosis (ALS));05418(Fluid shear stress and …	K04426	EC:2.7.11.25	mitogen-activated protein kinase kinase kinase 5 [Source:MGI Symbol;Acc:MGI:1346876]	protein_coding	0.0001	0.0001	0.0001	1.94946	2.83896	0.0001	6.26499e-05	-13.9623	2.72842e-05	0.00249039	down	yes
161701	0	chr6	-	124396832	124415037	ENSMUST00000035861	16	3139	MSTRG.51303	Pex5	GO:0000038(very long-chain fatty acid metabolic process);GO:0000268(peroxisome targeting sequence binding);GO:0001764(neuron migration);GO:0005052(peroxisome matrix targeting signal-1 binding);GO:0005515(protein binding);GO:0005737(cytoplasm);GO:0005739(mitochondrion);GO:0005777(peroxisome);GO:0005778(peroxisomal membrane);GO:0005782(peroxisomal matrix);GO:0005794(Golgi apparatus);GO:0005829(cyto…	04146(Peroxisome)	NA	NA	peroxisomal biogenesis factor 5 [Source:MGI Symbol;Acc:MGI:1098808]	protein_coding	14.5666	0.0001	11.9775	0.008459	0.0001	0.0001	3065.5	11.5819	2.73649e-05	0.00249438	up	yes
75157	0	chr15	-	102497646	102516836	ENSMUST00000023812	14	5185	MSTRG.23908	Map3k12	GO:0000166(nucleotide binding);GO:0000186(activation of MAPKK activity);GO:0004672(protein kinase activity);GO:0004674(protein serine/threonine kinase activity);GO:0004706(JUN kinase kinase kinase activity);GO:0004709(MAP kinase kinase kinase activity);GO:0005524(ATP binding);GO:0005737(cytoplasm);GO:0005829(cytosol);GO:0005886(plasma membrane);GO:0006468(protein phosphorylation);GO:0007254(JNK c…	04010(MAPK signaling pathway)	K04423	EC:2.7.11.25	mitogen-activated protein kinase kinase kinase 12 [Source:MGI Symbol;Acc:MGI:1346881]	protein_coding	2.00666	1.84507	0.0001	0.0001	0.0001	0.0001	12839.4	13.6483	2.73946e-05	0.00249438	up	yes
123978	0	chr3	+	92215920	92254564	ENSMUST00000090871	2	722	MSTRG.38893	Sprr2a2	GO:0001533(cornified envelope);GO:0005200(structural constituent of cytoskeleton);GO:0005634(nucleus);GO:0005737(cytoplasm);GO:0007010(cytoskeleton organization);GO:0008360(regulation of cell shape);GO:0008544(epidermis development);GO:0030216(keratinocyte differentiation);GO:0031424(keratinization);GO:0032355(response to estradiol)	NA	NA	NA	small proline-rich protein 2A2 [Source:MGI Symbol;Acc:MGI:3845026]	protein_coding	5.04551	0.0001	32.0033	0.0001	0.0001	0.0001	123496	16.9141	2.74738e-05	0.00249811	up	yes
199395	0	chr9	+	111038805	111042326	ENSMUST00000197575	3	511	MSTRG.62260	Ltf	GO:0001503(ossification);GO:0001530(lipopolysaccharide binding);GO:0001817(regulation of cytokine production);GO:0002227(innate immune response in mucosa);GO:0002376(immune system process);GO:0004252(serine-type endopeptidase activity);GO:0004869(cysteine-type endopeptidase inhibitor activity);GO:0005506(iron ion binding);GO:0005576(extracellular region);GO:0005615(extracellular space);GO:0005737…	NA	K17283	EC:3.4.21.-	lactotransferrin [Source:MGI Symbol;Acc:MGI:96837]	protein_coding	1.4623	2.5813	3.31933	0.018119	0.0001	0.046263	114.186	6.83524	2.7588e-05	0.00250202	up	yes
150341	0	chr5	-	128984563	129008535	ENSMUST00000100680	10	2769	MSTRG.47785	Stx2	GO:0005198(structural molecule activity);GO:0005484(SNAP receptor activity);GO:0005615(extracellular space);GO:0005886(plasma membrane);GO:0006886(intracellular protein transport);GO:0007340(acrosome reaction);GO:0016020(membrane);GO:0016021(integral component of membrane);GO:0016192(vesicle-mediated transport);GO:0016323(basolateral plasma membrane);GO:0030027(lamellipodium);GO:0030154(cell diff…	04130(SNARE interactions in vesicular transport);04721(Synaptic vesicle cycle)	K08486	NA	syntaxin 2 [Source:MGI Symbol;Acc:MGI:108059]	protein_coding	0.0001	0.0001	0.0001	3.74879	0.0001	3.42953	4.17919e-05	-14.5464	2.78976e-05	0.0025187	down	yes
42160	0	chr11	-	110025636	110095937	ENSMUST00000046223	39	5614	MSTRG.12892	Abca8a	GO:0000166(nucleotide binding);GO:0005319(lipid transporter activity);GO:0005524(ATP binding);GO:0005886(plasma membrane);GO:0006869(lipid transport);GO:0016020(membrane);GO:0016021(integral component of membrane);GO:0016887(ATPase activity);GO:0042626(ATPase-coupled transmembrane transporter activity);GO:0043231(intracellular membrane-bounded organelle);GO:0055085(transmembrane transport)	02010(ABC transporters)	K05650	NA	ATP-binding cassette, sub-family A (ABC1), member 8a [Source:MGI Symbol;Acc:MGI:2386846]	protein_coding	0.0001	2.35344	4.05617	0.0001	0.0001	0.000143	18687.2	14.1898	2.80662e-05	0.00253086	up	yes
43681	0	chr11	-	120729489	120732114	ENSMUST00000026148	8	1110	MSTRG.13265	Cbr2	GO:0004090(carbonyl reductase (NADPH) activity);GO:0005515(protein binding);GO:0005739(mitochondrion);GO:0005759(mitochondrial matrix);GO:0005997(xylulose metabolic process);GO:0006006(glucose metabolic process);GO:0006116(NADH oxidation);GO:0016491(oxidoreductase activity);GO:0042802(identical protein binding);GO:0043621(protein self-association);GO:0050038(L-xylulose reductase (NADP+) activity)…	00590(Arachidonic acid metabolism);00980(Metabolism of xenobiotics by cytochrome P450)	K00081	EC:1.1.1.184	carbonyl reductase 2 [Source:MGI Symbol;Acc:MGI:107200]	protein_coding	80.9427	39.0566	194.325	4.01456	5.5386	3.05245	24.9353	4.64012	2.82338e-05	0.00254133	up	yes
84166	0	chr17	+	25318654	25322684	ENSMUST00000234609	6	1178	MSTRG.26543	Prss29	GO:0004252(serine-type endopeptidase activity);GO:0006508(proteolysis);GO:0008233(peptidase activity);GO:0008236(serine-type peptidase activity);GO:0016787(hydrolase activity)	NA	NA	NA	protease, serine 29 [Source:MGI Symbol;Acc:MGI:2149952]	protein_coding	0.0001	0.0001	0.0001	8.33978	8.24735	0.0001	1.80862e-05	-15.7548	2.8557e-05	0.00255357	down	yes
81815	0	chr17	+	3326573	3518979	ENSMUST00000169838	27	5725	MSTRG.25868	Tiam2	GO:0005085(guanyl-nucleotide exchange factor activity);GO:0005096(GTPase activator activity);GO:0005515(protein binding);GO:0005737(cytoplasm);GO:0007165(signal transduction);GO:0007264(small GTPase mediated signal transduction);GO:0016020(membrane);GO:0030027(lamellipodium);GO:0030175(filopodium);GO:0030426(growth cone);GO:0030676(Rac guanyl-nucleotide exchange factor activity);GO:0035556(intrac…	NA	K16847	NA	T cell lymphoma invasion and metastasis 2 [Source:MGI Symbol;Acc:MGI:1344338]	protein_coding	0.0001	0.0001	0.0001	3.4877	0.818046	0.0001	6.96727e-05	-13.809	2.90759e-05	0.00259067	down	yes
90733	0	chr17	-	79706953	79715041	ENSMUST00000024894	3	5128	MSTRG.28237	Cyp1b1	GO:0001525(angiogenesis);GO:0002930(trabecular meshwork development);GO:0004497(monooxygenase activity);GO:0005506(iron ion binding);GO:0005634(nucleus);GO:0005739(mitochondrion);GO:0005783(endoplasmic reticulum);GO:0005789(endoplasmic reticulum membrane);GO:0006304(DNA modification);GO:0006629(lipid metabolic process);GO:0006631(fatty acid metabolic process);GO:0006725(cellular aromatic compound…	00140(Steroid hormone biosynthesis);00380(Tryptophan metabolism);00980(Metabolism of xenobiotics by cytochrome P450);04913(Ovarian steroidogenesis);05204(Chemical carcinogenesis);05206(MicroRNAs in cancer)	K07410	EC:1.14.14.1	cytochrome P450, family 1, subfamily b, polypeptide 1 [Source:MGI Symbol;Acc:MGI:88590]	protein_coding	1.2449	0.428092	0.449322	13.9878	8.54028	39.8767	0.0340088	-4.87795	2.94021e-05	0.0026135	down	yes
123455	0	chr3	+	89229057	89233381	ENSMUST00000041142	7	2242	MSTRG.38779	Muc1	GO:0005634(nucleus);GO:0005737(cytoplasm);GO:0005886(plasma membrane);GO:0016020(membrane);GO:0016324(apical plasma membrane)	NA	K06568	NA	mucin 1, transmembrane [Source:MGI Symbol;Acc:MGI:97231]	protein_coding	43.1045	62.9506	74.7588	3.34926	3.44714	0.86577	23.5982	4.56061	2.96236e-05	0.00262694	up	yes
200308	0	chr9	-	121849538	121857562	ENSMUST00000215300	5	605	MSTRG.62543	Higd1a	GO:0003674(molecular_function);GO:0005634(nucleus);GO:0005654(nucleoplasm);GO:0005739(mitochondrion);GO:0005743(mitochondrial inner membrane);GO:0016020(membrane);GO:0016021(integral component of membrane);GO:0031966(mitochondrial membrane);GO:0032991(protein-containing complex);GO:0042149(cellular response to glucose starvation);GO:0043066(negative regulation of apoptotic process);GO:0055114(oxi…	NA	NA	NA	HIG1 domain family, member 1A [Source:MGI Symbol;Acc:MGI:1930666]	protein_coding	0.0001	0.0001	0.0001	2.19862	1.45282	0.286433	7.61832e-05	-13.6802	3.05348e-05	0.00268474	down	yes
46474	0	chr12	+	51593357	51605761	ENSMUST00000085412	12	2456	MSTRG.14581	Coch	GO:0005515(protein binding);GO:0005518(collagen binding);GO:0005576(extracellular region);GO:0005615(extracellular space);GO:0007605(sensory perception of sound);GO:0008360(regulation of cell shape);GO:0031012(extracellular matrix);GO:0042742(defense response to bacterium);GO:0045089(positive regulation of innate immune response);GO:0062023(collagen-containing extracellular matrix)	NA	NA	NA	cochlin [Source:MGI Symbol;Acc:MGI:1278313]	protein_coding	0.0001	0.0001	0.0001	0.0001	5.24284	2.8619	3.70149e-05	-14.7215	3.05405e-05	0.00268474	down	yes
110857	0	chr2	-	90429756	90479170	ENSMUST00000111495	26	4197	MSTRG.34611	Ptprj	GO:0001772(immunological synapse);GO:0004721(phosphoprotein phosphatase activity);GO:0004725(protein tyrosine phosphatase activity);GO:0005161(platelet-derived growth factor receptor binding);GO:0005515(protein binding);GO:0005886(plasma membrane);GO:0005911(cell-cell junction);GO:0006470(protein dephosphorylation);GO:0008013(beta-catenin binding);GO:0008285(negative regulation of cell population…	04520(Adherens junction)	K05698	EC:3.1.3.48	protein tyrosine phosphatase, receptor type, J [Source:MGI Symbol;Acc:MGI:104574]	protein_coding	0.328499	3.41298	1.90932	0.036917	0.030949	0.018358	65.5362	6.03422	3.05627e-05	0.00268474	up	yes
126328	0	chr3	+	114030540	114108324	ENSMUST00000123619	15	2064	MSTRG.39615	Col11a1	GO:0001502(cartilage condensation);GO:0001503(ossification);GO:0002063(chondrocyte development);GO:0003007(heart morphogenesis);GO:0005201(extracellular matrix structural constituent);GO:0005576(extracellular region);GO:0005581(collagen trimer);GO:0005592(collagen type XI trimer);GO:0005615(extracellular space);GO:0006029(proteoglycan metabolic process);GO:0007601(visual perception);GO:0007605(se…	04974(Protein digestion and absorption)	K19721	NA	collagen, type XI, alpha 1 [Source:MGI Symbol;Acc:MGI:88446]	protein_coding	0.0001	0.0001	0.0001	0.069356	0.425621	0.832964	0.000225914	-12.1119	3.06746e-05	0.00269141	down	yes
105616	0	chr2	-	26953566	26964386	ENSMUST00000114020	8	2278	MSTRG.33083	Rexo4	GO:0000726(non-recombinational repair);GO:0000737(DNA catabolic process, endonucleolytic);GO:0000738(DNA catabolic process, exonucleolytic);GO:0003676(nucleic acid binding);GO:0003690(double-stranded DNA binding);GO:0003697(single-stranded DNA binding);GO:0004518(nuclease activity);GO:0004519(endonuclease activity);GO:0004527(exonuclease activity);GO:0005634(nucleus);GO:0005654(nucleoplasm);GO:00…	NA	K18327	EC:3.1.-.-	REX4, 3'-5' exonuclease [Source:MGI Symbol;Acc:MGI:2684957]	protein_coding	0.0001	0.0001	0.0001	3.36739	4.77564	0.0001	3.68409e-05	-14.7283	3.08307e-05	0.00269877	down	yes
138127	0	chr4	+	139193996	139291440	ENSMUST00000030518	9	1390	MSTRG.43687	Capzb	GO:0000902(cell morphogenesis);GO:0003779(actin binding);GO:0005515(protein binding);GO:0005737(cytoplasm);GO:0005856(cytoskeleton);GO:0005903(brush border);GO:0007010(cytoskeleton organization);GO:0008154(actin polymerization or depolymerization);GO:0008290(F-actin capping protein complex);GO:0010591(regulation of lamellipodium assembly);GO:0014069(postsynaptic density);GO:0016020(membrane);GO:0…	04144(Endocytosis)	K10365	NA	capping protein (actin filament) muscle Z-line, beta [Source:MGI Symbol;Acc:MGI:104652]	protein_coding	6.40291	0.0001	5.64372	0.0001	0.0001	0.0001	40155.8	15.2933	3.15226e-05	0.00275288	up	yes
33862	0	chr11	+	49244246	49263027	ENSMUST00000081794	3	2976	MSTRG.10424	Mgat1	GO:0000139(Golgi membrane);GO:0001701(in utero embryonic development);GO:0003827(alpha-1,3-mannosylglycoprotein 2-beta-N-acetylglucosaminyltransferase activity);GO:0005737(cytoplasm);GO:0005794(Golgi apparatus);GO:0006049(UDP-N-acetylglucosamine catabolic process);GO:0006486(protein glycosylation);GO:0006487(protein N-linked glycosylation);GO:0008375(acetylglucosaminyltransferase activity);GO:001…	00510(N-Glycan biosynthesis)	K00726	EC:2.4.1.101	mannoside acetylglucosaminyltransferase 1 [Source:MGI Symbol;Acc:MGI:96973]	protein_coding	0.0001	4.03776	2.15953	0.0001	0.0001	0.0001	20658	14.3344	3.19809e-05	0.0027864	up	yes
17373	0	chr1	-	135253575	135258568	ENSMUST00000003135	9	2095	MSTRG.4890	Elf3	GO:0000978(RNA polymerase II cis-regulatory region sequence-specific DNA binding);GO:0000981(DNA-binding transcription factor activity, RNA polymerase II-specific);GO:0001228(DNA-binding transcription activator activity, RNA polymerase II-specific);GO:0001824(blastocyst development);GO:0003677(DNA binding);GO:0003700(DNA-binding transcription factor activity);GO:0005634(nucleus);GO:0005654(nucleo…	NA	K09429	NA	E74-like factor 3 [Source:MGI Symbol;Acc:MGI:1101781]	protein_coding	33.8144	35.7336	47.0392	2.00302	2.27033	1.98577	18.6268	4.21931	3.27336e-05	0.00284205	up	yes
73616	0	chr15	+	89355719	89372826	ENSMUST00000036987	20	3223	MSTRG.23509	Ncaph2	GO:0000793(condensed chromosome);GO:0000796(condensin complex);GO:0003682(chromatin binding);GO:0005634(nucleus);GO:0005654(nucleoplasm);GO:0005694(chromosome);GO:0007076(mitotic chromosome condensation);GO:0007143(female meiotic nuclear division);GO:0010032(meiotic chromosome condensation);GO:0030054(cell junction);GO:0030261(chromosome condensation);GO:0033077(T cell differentiation in thymus);…	NA	K11490	NA	non-SMC condensin II complex, subunit H2 [Source:MGI Symbol;Acc:MGI:1289164]	protein_coding	0.0001	0.409685	12.1308	0.0001	0.0001	0.0001	41802	15.3513	3.28103e-05	0.0028421	up	yes
82132	0	chr17	-	7738569	7804974	ENSMUST00000097425	20	5845	MSTRG.25985	Fndc1	GO:0001934(positive regulation of protein phosphorylation);GO:0003674(molecular_function);GO:0005515(protein binding);GO:0005737(cytoplasm);GO:0005886(plasma membrane);GO:0005911(cell-cell junction);GO:0010666(positive regulation of cardiac muscle cell apoptotic process);GO:0016607(nuclear speck);GO:0031966(mitochondrial membrane);GO:0051223(regulation of protein transport);GO:0071456(cellular re…	NA	NA	NA	fibronectin type III domain containing 1 [Source:MGI Symbol;Acc:MGI:1915905]	protein_coding	0.17644	0.05967	0.903344	0.00517	0.0001	0.0001	212.189	7.7292	3.29244e-05	0.00284868	up	yes
176038	0	chr7	+	112023565	112111661	ENSMUST00000210309	29	5816	MSTRG.55168	Usp47	GO:0004197(cysteine-type endopeptidase activity);GO:0004843(thiol-dependent ubiquitin-specific protease activity);GO:0005515(protein binding);GO:0005634(nucleus);GO:0005737(cytoplasm);GO:0005829(cytosol);GO:0006281(DNA repair);GO:0006284(base-excision repair);GO:0006508(proteolysis);GO:0006511(ubiquitin-dependent protein catabolic process);GO:0006974(cellular response to DNA damage stimulus);GO:0…	NA	K11857	EC:3.4.19.12	ubiquitin specific peptidase 47 [Source:MGI Symbol;Acc:MGI:1922246]	protein_coding	1.72862	0.0001	1.1093	0.0001	0.0001	0.0001	9460.09	13.2076	3.31254e-05	0.00285945	up	yes
38464	0	chr11	-	82980412	82991829	ENSMUST00000092840	6	3862	MSTRG.11780	Slfn9	GO:0000049(tRNA binding);GO:0000166(nucleotide binding);GO:0004518(nuclease activity);GO:0004519(endonuclease activity);GO:0004521(endoribonuclease activity);GO:0005524(ATP binding);GO:0005634(nucleus);GO:0005737(cytoplasm);GO:0008270(zinc ion binding);GO:0016787(hydrolase activity);GO:0046872(metal ion binding);GO:0051607(defense response to virus);GO:0090305(nucleic acid phosphodiester bond hyd…	NA	NA	NA	schlafen 9 [Source:MGI Symbol;Acc:MGI:2445121]	protein_coding	0.0001	0.0001	0.0001	0.58104	0.673613	0.005652	0.000238038	-12.0365	3.32447e-05	0.00286314	down	yes
90975	0	chr17	-	83501934	83514330	ENSMUST00000167741	4	1129	MSTRG.28326	Cox7a2l	GO:0002082(regulation of oxidative phosphorylation);GO:0004129(cytochrome-c oxidase activity);GO:0005730(nucleolus);GO:0005739(mitochondrion);GO:0005743(mitochondrial inner membrane);GO:0005746(mitochondrial respirasome);GO:0009055(electron transfer activity);GO:0016020(membrane);GO:0016021(integral component of membrane);GO:0022900(electron transport chain);GO:0097250(mitochondrial respirasome a…	00190(Oxidative phosphorylation);04260(Cardiac muscle contraction);04714(Thermogenesis);04932(Non-alcoholic fatty liver disease (NAFLD));05010(Alzheimer disease);05012(Parkinson disease);05016(Huntington disease)	K02270	NA	cytochrome c oxidase subunit 7A2 like [Source:MGI Symbol;Acc:MGI:106015]	protein_coding	0.0001	0.0001	0.0001	7.29366	8.09766	0.0001	1.94914e-05	-15.6468	3.34292e-05	0.00287572	down	yes
898	0	X	+	20460527	20517896	ENSMUST00000043693	10	2472	MSTRG.254	Jade3	GO:0000123(histone acetyltransferase complex);GO:0003674(molecular_function);GO:0043966(histone H3 acetylation);GO:0043981(histone H4-K5 acetylation);GO:0043982(histone H4-K8 acetylation);GO:0043983(histone H4-K12 acetylation);GO:0046872(metal ion binding)	NA	K22156	NA	jade family PHD finger 3 [Source:MGI Symbol;Acc:MGI:2148019]	protein_coding	0.0001	0.0001	0.0001	3.18984	0.0001	3.65914	4.38015e-05	-14.4787	3.38146e-05	0.00290219	down	yes
122461	0	chr3	+	79884533	79946280	ENSMUST00000118853	5	6729	MSTRG.38532	Gask1b	GO:0000139(Golgi membrane);GO:0003674(molecular_function);GO:0005794(Golgi apparatus);GO:0008150(biological_process);GO:0016020(membrane);GO:0016021(integral component of membrane)	NA	NA	NA	golgi associated kinase 1B [Source:MGI Symbol;Acc:MGI:1915909]	protein_coding	0.0001	0.0001	0.0001	0.0001	0.138338	6.98407	4.212e-05	-14.5351	3.45652e-05	0.00294968	down	yes
151688	0	chr5	-	138604984	138619758	ENSMUST00000085852	5	3318	MSTRG.48158	Zfp68	GO:0003676(nucleic acid binding);GO:0006355(regulation of transcription, DNA-templated);GO:0046872(metal ion binding)	05168(Herpes simplex virus 1 infection)	K09228	NA	zinc finger protein 68 [Source:MGI Symbol;Acc:MGI:1344427]	protein_coding	2.91065	2.16684	0.0001	0.0001	0.0001	0.0001	16925.3	14.0469	3.46457e-05	0.00295318	up	yes
11366	0	chr1	+	39901230	40024925	ENSMUST00000192509	31	3918	MSTRG.2887	Map4k4	GO:0000166(nucleotide binding);GO:0004672(protein kinase activity);GO:0004674(protein serine/threonine kinase activity);GO:0005524(ATP binding);GO:0006468(protein phosphorylation);GO:0010977(negative regulation of neuron projection development);GO:0061179(negative regulation of insulin secretion involved in cellular response to glucose stimulus);GO:0070571(negative regulation of neuron projection…	04010(MAPK signaling pathway)	K04407	EC:2.7.11.1	mitogen-activated protein kinase kinase kinase kinase 4 [Source:MGI Symbol;Acc:MGI:1349394]	protein_coding	0.0001	1.13848	3.92683	0.0001	0.0001	0.0001	16884.7	14.0434	3.49939e-05	0.00297607	up	yes
58038	0	chr13	-	93146283	93192283	ENSMUST00000048702	15	2990	MSTRG.18376	Tent2	GO:0000166(nucleotide binding);GO:0002244(hematopoietic progenitor cell differentiation);GO:0004652(polynucleotide adenylyltransferase activity);GO:0005515(protein binding);GO:0005524(ATP binding);GO:0005634(nucleus);GO:0005737(cytoplasm);GO:0005829(cytosol);GO:0006378(mRNA polyadenylation);GO:0006397(mRNA processing);GO:0016740(transferase activity);GO:0016779(nucleotidyltransferase activity);GO…	NA	K14079	EC:2.7.7.19	terminal nucleotidyltransferase 2 [Source:MGI Symbol;Acc:MGI:2140950]	protein_coding	2.55028	0.0001	2.47057	0.0001	0.0001	0.0001	16736.5	14.0307	3.51705e-05	0.00298503	up	yes
90983	0	chr17	-	83585957	83631895	ENSMUST00000051482	2	3356	MSTRG.28332	Kcng3	GO:0005216(ion channel activity);GO:0005244(voltage-gated ion channel activity);GO:0005249(voltage-gated potassium channel activity);GO:0005251(delayed rectifier potassium channel activity);GO:0005267(potassium channel activity);GO:0005515(protein binding);GO:0005737(cytoplasm);GO:0005783(endoplasmic reticulum);GO:0005886(plasma membrane);GO:0006811(ion transport);GO:0006813(potassium ion transpo…	NA	K04902	NA	potassium voltage-gated channel, subfamily G, member 3 [Source:MGI Symbol;Acc:MGI:2663923]	protein_coding	0.000329	0.036402	0.001945	1.15277	0.83137	1.60865	0.0107649	-6.53752	3.6164e-05	0.0030307	down	yes
166796	0	chr7	+	24884371	24889806	ENSMUST00000108430	6	774	MSTRG.52588	Rps19	GO:0000028(ribosomal small subunit assembly);GO:0000462(maturation of SSU-rRNA from tricistronic rRNA transcript (SSU-rRNA, 5.8S rRNA, LSU-rRNA));GO:0002548(monocyte chemotaxis);GO:0003723(RNA binding);GO:0003735(structural constituent of ribosome);GO:0005654(nucleoplasm);GO:0005730(nucleolus);GO:0005737(cytoplasm);GO:0005829(cytosol);GO:0005840(ribosome);GO:0006364(rRNA processing);GO:0006412(tr…	03010(Ribosome)	K02966	NA	ribosomal protein S19 [Source:MGI Symbol;Acc:MGI:1333780]	protein_coding	0.103215	0.0001	0.0001	1.77752	12.8026	10.5058	0.00412242	-7.92229	3.73322e-05	0.00311123	down	yes
106184	0	chr2	-	30344809	30359316	ENSMUST00000028214	11	1810	MSTRG.33233	Sh3glb2	GO:0005515(protein binding);GO:0005654(nucleoplasm);GO:0005737(cytoplasm);GO:0005829(cytosol);GO:0042802(identical protein binding)	04144(Endocytosis)	K21269	NA	SH3-domain GRB2-like endophilin B2 [Source:MGI Symbol;Acc:MGI:2385131]	protein_coding	4.18777	0.0001	3.67772	0.0001	0.0001	0.0001	26218.7	14.6783	3.78515e-05	0.00314398	up	yes
177272	0	chr7	-	126466999	126474822	ENSMUST00000205733	9	2956	MSTRG.55568	Sh2b1	GO:0001726(ruffle);GO:0005068(transmembrane receptor protein tyrosine kinase adaptor activity);GO:0005515(protein binding);GO:0005634(nucleus);GO:0005737(cytoplasm);GO:0005829(cytosol);GO:0005886(plasma membrane);GO:0007165(signal transduction);GO:0007169(transmembrane receptor protein tyrosine kinase signaling pathway);GO:0016020(membrane);GO:0030032(lamellipodium assembly);GO:0035556(intracellu…	04722(Neurotrophin signaling pathway)	K12459	NA	SH2B adaptor protein 1 [Source:MGI Symbol;Acc:MGI:1201407]	protein_coding	0.0001	0.0001	0.0001	1.79662	0.0001	3.85787	5.30543e-05	-14.2022	3.79185e-05	0.00314547	down	yes
123988	0	chr3	+	92288566	92289247	ENSMUST00000090872	1	682	MSTRG.38893	Sprr2a3	GO:0001533(cornified envelope);GO:0005200(structural constituent of cytoskeleton);GO:0005634(nucleus);GO:0005737(cytoplasm);GO:0007010(cytoskeleton organization);GO:0008360(regulation of cell shape);GO:0008544(epidermis development);GO:0030216(keratinocyte differentiation);GO:0031424(keratinization);GO:0032355(response to estradiol)	NA	NA	NA	small proline-rich protein 2A3 [Source:MGI Symbol;Acc:MGI:3845028]	protein_coding	4.27258	1.84939	1.20127	0.011244	0.010693	0.066085	83.1979	6.37847	3.79956e-05	0.00314547	up	yes
10382	0	chr1	-	21398403	21961581	ENSMUST00000029667	14	6562	MSTRG.2582	Kcnq5	GO:0005216(ion channel activity);GO:0005244(voltage-gated ion channel activity);GO:0005249(voltage-gated potassium channel activity);GO:0005251(delayed rectifier potassium channel activity);GO:0005267(potassium channel activity);GO:0005516(calmodulin binding);GO:0005886(plasma membrane);GO:0005887(integral component of plasma membrane);GO:0006811(ion transport);GO:0006813(potassium ion transport)…	04725(Cholinergic synapse)	K04930	NA	potassium voltage-gated channel, subfamily Q, member 5 [Source:MGI Symbol;Acc:MGI:1924937]	protein_coding	0.0001	0.0001	0.0001	0.0001	0.792676	1.81938	0.000114848	-13.088	3.88872e-05	0.0031826	down	yes
74913	0	chr15	-	101676023	101680287	ENSMUST00000023786	9	2235	MSTRG.23861	Krt6b	GO:0005882(intermediate filament);GO:0045095(keratin filament)	NA	K07605	NA	keratin 6B [Source:MGI Symbol;Acc:MGI:1333768]	protein_coding	3.50327	0.0001	2.61793	0.0001	0.0001	0.0001	20404.3	14.3166	3.89015e-05	0.0031826	up	yes
135995	0	chr4	+	124741850	124801511	ENSMUST00000094782	24	3809	MSTRG.43027	Inpp5b	GO:0001701(in utero embryonic development);GO:0004439(phosphatidylinositol-4,5-bisphosphate 5-phosphatase activity);GO:0004445(inositol-polyphosphate 5-phosphatase activity);GO:0005737(cytoplasm);GO:0005768(endosome);GO:0005793(endoplasmic reticulum-Golgi intermediate compartment);GO:0005829(cytosol);GO:0007165(signal transduction);GO:0007283(spermatogenesis);GO:0016020(membrane);GO:0016021(integ…	00562(Inositol phosphate metabolism);04070(Phosphatidylinositol signaling system)	K01099	EC:3.1.3.36	inositol polyphosphate-5-phosphatase B [Source:MGI Symbol;Acc:MGI:103257]	protein_coding	0.0001	0.0001	0.02393	0.373286	2.41125	3.59054	0.00378505	-8.04547	3.90228e-05	0.00318814	down	yes
57756	0	chr13	+	85189477	85212910	ENSMUST00000163600	9	1055	MSTRG.18264	Ccnh	GO:0000079(regulation of cyclin-dependent protein serine/threonine kinase activity);GO:0000439(transcription factor TFIIH core complex);GO:0004693(cyclin-dependent protein serine/threonine kinase activity);GO:0005634(nucleus);GO:0005654(nucleoplasm);GO:0005675(transcription factor TFIIH holo complex);GO:0006351(transcription, DNA-templated);GO:0006357(regulation of transcription by RNA polymerase…	03022(Basal transcription factors);03420(Nucleotide excision repair);04110(Cell cycle)	K06634	NA	cyclin H [Source:MGI Symbol;Acc:MGI:1913921]	protein_coding	0.0001	0.0001	0.0001	0.148108	0.888433	1.01148	0.000146483	-12.737	3.94046e-05	0.00320584	down	yes
46665	0	chr12	-	54746349	54795703	ENSMUST00000005798	14	1928	MSTRG.14654	Snx6	GO:0005634(nucleus);GO:0005737(cytoplasm);GO:0005764(lysosome);GO:0005768(endosome);GO:0005829(cytosol);GO:0006886(intracellular protein transport);GO:0008289(lipid binding);GO:0015031(protein transport);GO:0016020(membrane);GO:0030512(negative regulation of transforming growth factor beta receptor signaling pathway);GO:0030904(retromer complex);GO:0031410(cytoplasmic vesicle);GO:0031901(early en…	04144(Endocytosis)	K17920	NA	sorting nexin 6 [Source:MGI Symbol;Acc:MGI:1919433]	protein_coding	3.74949	0.0001	2.6051	0.0001	0.0001	0.0001	21182.3	14.3706	4.30996e-05	0.00345698	up	yes
18382	0	chr1	-	155212473	155232740	ENSMUST00000035914	7	3797	MSTRG.5221	BC034090	GO:0005080(protein kinase C binding);GO:0005515(protein binding);GO:0005634(nucleus);GO:0005938(cell cortex);GO:0007098(centrosome cycle);GO:0007163(establishment or maintenance of cell polarity);GO:0016324(apical plasma membrane);GO:0017048(Rho GTPase binding);GO:0060341(regulation of cellular localization)	NA	NA	NA	cDNA sequence BC034090 [Source:MGI Symbol;Acc:MGI:2672904]	protein_coding	0.0001	0.0001	0.0001	1.35709	0.0001	2.46721	7.84439e-05	-13.638	4.31731e-05	0.00345723	down	yes
86297	0	chr17	-	33746750	33760306	ENSMUST00000173860	5	1544	MSTRG.27003	Rab11b	GO:0000166(nucleotide binding);GO:0001881(receptor recycling);GO:0003924(GTPase activity);GO:0005515(protein binding);GO:0005525(GTP binding);GO:0005737(cytoplasm);GO:0005739(mitochondrion);GO:0005768(endosome);GO:0006887(exocytosis);GO:0008021(synaptic vesicle);GO:0015031(protein transport);GO:0016020(membrane);GO:0019003(GDP binding);GO:0030054(cell junction);GO:0030670(phagocytic vesicle membr…	04144(Endocytosis);04152(AMPK signaling pathway);04962(Vasopressin-regulated water reabsorption)	K07905	NA	RAB11B, member RAS oncogene family [Source:MGI Symbol;Acc:MGI:99425]	protein_coding	0.0001	3.57901	5.06445	0.0001	0.0001	0.0001	28811.9	14.8144	4.32023e-05	0.00345723	up	yes
82531	0	chr17	-	12923813	12940600	ENSMUST00000160378	10	2144	MSTRG.26144	Acat3	GO:0003824(catalytic activity);GO:0003985(acetyl-CoA C-acetyltransferase activity);GO:0003988(acetyl-CoA C-acyltransferase activity);GO:0005654(nucleoplasm);GO:0005730(nucleolus);GO:0005737(cytoplasm);GO:0005739(mitochondrion);GO:0005829(cytosol);GO:0006635(fatty acid beta-oxidation);GO:0016740(transferase activity);GO:0016746(transferase activity, transferring acyl groups);GO:0016747(transferase…	NA	NA	NA	acetyl-Coenzyme A acetyltransferase 3 [Source:MGI Symbol;Acc:MGI:109182]	protein_coding	0.387503	0.64428	0.486943	0.0001	0.0001	0.007696	192.341	7.58752	4.32414e-05	0.00345723	up	yes
124768	0	chr3	-	96239749	96240276	ENSMUST00000074976	1	528	MSTRG.39100	H2ac19	GO:0000786(nucleosome);GO:0000790(nuclear chromatin);GO:0003677(DNA binding);GO:0005634(nucleus);GO:0005694(chromosome);GO:0006325(chromatin organization);GO:0006334(nucleosome assembly);GO:0006342(chromatin silencing);GO:0046982(protein heterodimerization activity)	04217(Necroptosis);05034(Alcoholism);05322(Systemic lupus erythematosus)	K11251	NA	H2A clustered histone 19 [Source:MGI Symbol;Acc:MGI:2448283]	protein_coding	0.0001	0.0001	0.0001	13.5466	0.0001	11.4472	1.20029e-05	-16.3463	4.38933e-05	0.00350186	down	yes
30334	0	chr10	+	127041932	127046365	ENSMUST00000006915	6	1791	MSTRG.9291	Mettl1	GO:0000049(tRNA binding);GO:0003723(RNA binding);GO:0005634(nucleus);GO:0005654(nucleoplasm);GO:0005730(nucleolus);GO:0005829(cytosol);GO:0006400(tRNA modification);GO:0008033(tRNA processing);GO:0008168(methyltransferase activity);GO:0008176(tRNA (guanine-N7-)-methyltransferase activity);GO:0016740(transferase activity);GO:0030488(tRNA methylation);GO:0032259(methylation);GO:0036265(RNA (guanine…	NA	K03439	EC:2.1.1.33	methyltransferase like 1 [Source:MGI Symbol;Acc:MGI:1339986]	protein_coding	0.0001	0.0001	0.0001	2.36251	6.14885	0.0001	3.52466e-05	-14.7922	4.41917e-05	0.00351816	down	yes
114081	0	chr2	+	128967402	129018563	ENSMUST00000110320	12	4916	MSTRG.35671	Zc3h6	GO:0003674(molecular_function);GO:0003700(DNA-binding transcription factor activity);GO:0005575(cellular_component);GO:0005634(nucleus);GO:0008150(biological_process);GO:0045892(negative regulation of transcription, DNA-templated);GO:0046872(metal ion binding)	NA	NA	NA	zinc finger CCCH type containing 6 [Source:MGI Symbol;Acc:MGI:1926001]	protein_coding	1.07686	0.0001	1.24569	0.0001	0.0001	0.0001	7742.17	12.9185	4.44197e-05	0.00352505	up	yes
116290	0	chr2	+	156010447	156018087	ENSMUST00000155370	9	751	MSTRG.36435	Ergic3	GO:0003674(molecular_function);GO:0005783(endoplasmic reticulum);GO:0005789(endoplasmic reticulum membrane);GO:0005793(endoplasmic reticulum-Golgi intermediate compartment);GO:0005794(Golgi apparatus);GO:0006888(endoplasmic reticulum to Golgi vesicle-mediated transport);GO:0006890(retrograde vesicle-mediated transport, Golgi to endoplasmic reticulum);GO:0016020(membrane);GO:0016021(integral compo…	NA	K20367	NA	ERGIC and golgi 3 [Source:MGI Symbol;Acc:MGI:1913616]	protein_coding	0.0001	0.0001	0.0001	6.44618	0.0001	11.3041	1.6901e-05	-15.8525	4.54721e-05	0.00358588	down	yes
198059	0	chr9	-	106432981	106438319	ENSMUST00000024031	15	1529	MSTRG.62009	Acy1	GO:0004046(aminoacylase activity);GO:0005737(cytoplasm);GO:0006508(proteolysis);GO:0006520(cellular amino acid metabolic process);GO:0008237(metallopeptidase activity);GO:0016787(hydrolase activity)	00220(Arginine biosynthesis)	K14677	EC:3.5.1.14	aminoacylase 1 [Source:MGI Symbol;Acc:MGI:87913]	protein_coding	1.68704	0.677267	0.022742	0.0001	0.0001	0.0001	7956.83	12.958	4.55195e-05	0.00358588	up	yes
38096	0	chr11	+	78925176	78959752	ENSMUST00000214397	26	3456	MSTRG.11643	Nos2	GO:0001666(response to hypoxia);GO:0003779(actin binding);GO:0003958(NADPH-hemoprotein reductase activity);GO:0004517(nitric-oxide synthase activity);GO:0005515(protein binding);GO:0005516(calmodulin binding);GO:0005615(extracellular space);GO:0005634(nucleus);GO:0005737(cytoplasm);GO:0005777(peroxisome);GO:0005829(cytosol);GO:0005886(plasma membrane);GO:0006527(arginine catabolic process);GO:000…	00220(Arginine biosynthesis);00330(Arginine and proline metabolism);04020(Calcium signaling pathway);04066(HIF-1 signaling pathway);04146(Peroxisome);04371(Apelin signaling pathway);04926(Relaxin signaling pathway);05132(Salmonella infection);05133(Pertussis);05140(Leishmaniasis);05142(Chagas disease (American trypanosomiasis));05145(Toxoplasmosis);05146(Amoebiasis);05152(Tuberculosis);05200(Path…	K13241	EC:1.14.13.39	nitric oxide synthase 2, inducible [Source:MGI Symbol;Acc:MGI:97361]	protein_coding	0.0001	0.0001	0.0001	0.595653	0.0001	6.08683	4.48928e-05	-14.4432	4.5522e-05	0.00358588	down	yes
185621	0	chr8	+	84338639	84640246	ENSMUST00000238701	49	8370	MSTRG.58003	Cacna1a	GO:0001505(regulation of neurotransmitter levels);GO:0005216(ion channel activity);GO:0005244(voltage-gated ion channel activity);GO:0005245(voltage-gated calcium channel activity);GO:0005262(calcium channel activity);GO:0005515(protein binding);GO:0005516(calmodulin binding);GO:0005634(nucleus);GO:0005737(cytoplasm);GO:0005886(plasma membrane);GO:0005891(voltage-gated calcium channel complex);GO…	04010(MAPK signaling pathway);04020(Calcium signaling pathway);04721(Synaptic vesicle cycle);04723(Retrograde endocannabinoid signaling);04724(Glutamatergic synapse);04725(Cholinergic synapse);04726(Serotonergic synapse);04727(GABAergic synapse);04728(Dopaminergic synapse);04730(Long-term depression);04742(Taste transduction);04930(Type II diabetes mellitus);05032(Morphine addiction);05033(Nicoti…	K04344	NA	calcium channel, voltage-dependent, P/Q type, alpha 1A subunit [Source:MGI Symbol;Acc:MGI:109482]	protein_coding	0.0001	0.0001	0.0001	0.977201	0.0001	0.593017	0.000191044	-12.3538	4.56324e-05	0.00359079	down	yes
104307	0	chr2	-	14995131	15054884	ENSMUST00000195749	12	3149	MSTRG.32754	Nsun6	GO:0000049(tRNA binding);GO:0001510(RNA methylation);GO:0002946(tRNA C5-cytosine methylation);GO:0003723(RNA binding);GO:0005737(cytoplasm);GO:0008168(methyltransferase activity);GO:0016428(tRNA (cytosine-5-)-methyltransferase activity);GO:0016740(transferase activity);GO:0030488(tRNA methylation);GO:0032259(methylation)	NA	K21971	EC:2.1.1.-	NOL1/NOP2/Sun domain family member 6 [Source:MGI Symbol;Acc:MGI:1921705]	protein_coding	1.44141	0.0001	1.97461	0.0001	0.0001	0.0001	11387.1	13.4751	4.65158e-05	0.00363544	up	yes
32371	0	chr11	-	20227037	20249418	ENSMUST00000050611	7	4804	MSTRG.9832	Cep68	GO:0005654(nucleoplasm);GO:0005737(cytoplasm);GO:0005813(centrosome);GO:0005815(microtubule organizing center);GO:0005829(cytosol);GO:0005856(cytoskeleton);GO:0007098(centrosome cycle);GO:0010457(centriole-centriole cohesion);GO:0019901(protein kinase binding);GO:0019904(protein domain specific binding);GO:0030054(cell junction);GO:0033365(protein localization to organelle);GO:0034451(centriolar …	NA	K16764	NA	centrosomal protein 68 [Source:MGI Symbol;Acc:MGI:2667663]	protein_coding	0.0001	0.0001	0.0001	1.48123	1.11706	0.0001	0.000115456	-13.0804	4.65403e-05	0.00363544	down	yes
200371	0	chr9	-	122175892	122294346	ENSMUST00000214409	13	2384	MSTRG.62556	Ano10	GO:0005227(calcium activated cation channel activity);GO:0005229(intracellular calcium activated chloride channel activity);GO:0005886(plasma membrane);GO:0006812(cation transport);GO:0006821(chloride transport);GO:0016020(membrane);GO:0016021(integral component of membrane);GO:0034220(ion transmembrane transport);GO:0043231(intracellular membrane-bounded organelle);GO:0055085(transmembrane trans…	NA	K19327	NA	anoctamin 10 [Source:MGI Symbol;Acc:MGI:2143103]	protein_coding	1.82452	3.74735	0.0001	0.0001	0.0001	0.0001	18573.3	14.1809	4.71702e-05	0.00367303	up	yes
53746	0	chr13	+	33027416	33041884	ENSMUST00000006392	7	3253	MSTRG.16919	Serpinb9b	GO:0001913(T cell mediated cytotoxicity);GO:0004867(serine-type endopeptidase inhibitor activity);GO:0005515(protein binding);GO:0005615(extracellular space);GO:0005737(cytoplasm);GO:0010951(negative regulation of endopeptidase activity)	05146(Amoebiasis)	K13963	NA	serine (or cysteine) peptidase inhibitor, clade B, member 9b [Source:MGI Symbol;Acc:MGI:894668]	protein_coding	0.036708	0.0001	0.012863	5.38978	4.65042	0.09605	0.00490033	-7.67291	4.72669e-05	0.00367303	down	yes
81147	0	chr16	-	92601466	92826149	ENSMUST00000023673	8	5861	MSTRG.25645	Runx1	GO:0000976(transcription regulatory region sequence-specific DNA binding);GO:0000977(RNA polymerase II regulatory region sequence-specific DNA binding);GO:0000978(RNA polymerase II cis-regulatory region sequence-specific DNA binding);GO:0001228(DNA-binding transcription activator activity, RNA polymerase II-specific);GO:0003677(DNA binding);GO:0003700(DNA-binding transcription factor activity);GO…	04530(Tight junction);04659(Th17 cell differentiation);05200(Pathways in cancer);05202(Transcriptional misregulation in cancer);05220(Chronic myeloid leukemia);05221(Acute myeloid leukemia)	K08367	NA	runt related transcription factor 1 [Source:MGI Symbol;Acc:MGI:99852]	protein_coding	0.603023	0.0001	1.64638	0.0001	0.0001	0.0001	7498.36	12.8724	4.73026e-05	0.00367303	up	yes
130537	0	chr4	+	41348996	41389766	ENSMUST00000108060	6	2514	MSTRG.41200	Ubap1	GO:0000813(ESCRT I complex);GO:0005515(protein binding);GO:0005737(cytoplasm);GO:0005768(endosome);GO:0005829(cytosol);GO:0005886(plasma membrane);GO:0015031(protein transport);GO:0043130(ubiquitin binding);GO:0043162(ubiquitin-dependent protein catabolic process via the multivesicular body sorting pathway);GO:0043231(intracellular membrane-bounded organelle)	NA	NA	NA	ubiquitin-associated protein 1 [Source:MGI Symbol;Acc:MGI:2149543]	protein_coding	0.0001	0.000659	0.0001	0.000272	1.63145	2.22882	0.000222507	-12.1339	4.73163e-05	0.00367303	down	yes
97537	0	chr19	+	4711167	4752360	ENSMUST00000008991	37	8299	MSTRG.30632	Sptbn2	GO:0000139(Golgi membrane);GO:0001917(photoreceptor inner segment);GO:0003779(actin binding);GO:0005200(structural constituent of cytoskeleton);GO:0005515(protein binding);GO:0005543(phospholipid binding);GO:0005737(cytoplasm);GO:0005768(endosome);GO:0005829(cytosol);GO:0005856(cytoskeleton);GO:0005886(plasma membrane);GO:0007010(cytoskeleton organization);GO:0007416(synapse assembly);GO:0008021(…	NA	K06115	NA	spectrin beta, non-erythrocytic 2 [Source:MGI Symbol;Acc:MGI:1313261]	protein_coding	0.0001	0.0001	0.0001	0.890267	0.0001	0.584758	0.000203373	-12.2636	4.74247e-05	0.00367763	down	yes
75744	0	chr16	+	5050734	5086289	ENSMUST00000229126	17	5589	MSTRG.24064	Ubn1	GO:0003677(DNA binding);GO:0005634(nucleus);GO:0005654(nucleoplasm);GO:0005923(bicellular tight junction);GO:0006325(chromatin organization);GO:0006336(DNA replication-independent nucleosome assembly);GO:0008134(transcription factor binding);GO:0016604(nuclear body);GO:0016605(PML body);GO:0030054(cell junction);GO:0030216(keratinocyte differentiation)	NA	K17492	NA	ubinuclein 1 [Source:MGI Symbol;Acc:MGI:1891307]	protein_coding	0.0001	0.0001	0.0001	2.46677	0.0001	0.547353	9.95282e-05	-13.2945	4.81299e-05	0.00370923	down	yes
89534	0	chr17	-	57203970	57228136	ENSMUST00000024988	41	5136	MSTRG.27803	C3	GO:0001798(positive regulation of type IIa hypersensitivity);GO:0001934(positive regulation of protein phosphorylation);GO:0001970(positive regulation of activation of membrane attack complex);GO:0002376(immune system process);GO:0004866(endopeptidase inhibitor activity);GO:0005515(protein binding);GO:0005576(extracellular region);GO:0005615(extracellular space);GO:0006629(lipid metabolic process…	04080(Neuroactive ligand-receptor interaction);04145(Phagosome);04610(Complement and coagulation cascades);05133(Pertussis);05134(Legionellosis);05140(Leishmaniasis);05142(Chagas disease (American trypanosomiasis));05150(Staphylococcus aureus infection);05152(Tuberculosis);05167(Kaposi sarcoma-associated herpesvirus infection);05168(Herpes simplex virus 1 infection);05203(Viral carcinogenesis);05…	K03990	NA	complement component 3 [Source:MGI Symbol;Acc:MGI:88227]	protein_coding	685.648	560.144	674.363	40.4014	44.4973	34.6263	16.0649	4.00584	4.82663e-05	0.00371553	up	yes
144966	0	chr5	-	67392148	67428310	ENSMUST00000201972	6	8268	MSTRG.46083	Bend4	GO:0003674(molecular_function);GO:0005575(cellular_component);GO:0008150(biological_process)	NA	NA	NA	BEN domain containing 4 [Source:MGI Symbol;Acc:MGI:3648414]	protein_coding	0.0001	0.0001	0.0001	0.691617	0.696461	0.0001	0.000216111	-12.1759	4.8311e-05	0.00371553	down	yes
48621	0	chr12	-	84373875	84409029	ENSMUST00000110272	16	4972	MSTRG.15236	Entpd5	GO:0000166(nucleotide binding);GO:0004382(guanosine-diphosphatase activity);GO:0005524(ATP binding);GO:0005576(extracellular region);GO:0005783(endoplasmic reticulum);GO:0006486(protein glycosylation);GO:0006487(protein N-linked glycosylation);GO:0014066(regulation of phosphatidylinositol 3-kinase signaling);GO:0016020(membrane);GO:0016021(integral component of membrane);GO:0016787(hydrolase acti…	00230(Purine metabolism);00240(Pyrimidine metabolism)	K01511	EC:3.6.1.6	ectonucleoside triphosphate diphosphohydrolase 5 [Source:MGI Symbol;Acc:MGI:1321385]	protein_coding	0.0001	0.0001	0.0001	0.218435	0.186966	0.025785	0.000695755	-10.4891	4.85507e-05	0.00373012	down	yes
108930	0	chr2	+	70083074	70429198	ENSMUST00000112243	34	6213	MSTRG.34126	Myo3b	GO:0000146(microfilament motor activity);GO:0000166(nucleotide binding);GO:0001750(photoreceptor outer segment);GO:0001917(photoreceptor inner segment);GO:0003774(motor activity);GO:0003779(actin binding);GO:0004672(protein kinase activity);GO:0004674(protein serine/threonine kinase activity);GO:0005515(protein binding);GO:0005524(ATP binding);GO:0005737(cytoplasm);GO:0005856(cytoskeleton);GO:000…	NA	K08834	EC:2.7.11.1	myosin IIIB [Source:MGI Symbol;Acc:MGI:2448580]	protein_coding	1.03543	0.0001	0.610245	0.0001	0.0001	0.0001	5485.91	12.4215	4.87203e-05	0.00373931	up	yes
159577	0	chr6	-	93683011	94283895	ENSMUST00000203519	21	3920	MSTRG.50639	Magi1	GO:0000166(nucleotide binding);GO:0005515(protein binding);GO:0005524(ATP binding);GO:0005634(nucleus);GO:0005654(nucleoplasm);GO:0005730(nucleolus);GO:0005737(cytoplasm);GO:0005886(plasma membrane);GO:0005911(cell-cell junction);GO:0005912(adherens junction);GO:0005923(bicellular tight junction);GO:0007165(signal transduction);GO:0016020(membrane);GO:0022409(positive regulation of cell-cell adhe…	04015(Rap1 signaling pathway);04151(PI3K-Akt signaling pathway);04530(Tight junction);05165(Human papillomavirus infection)	K05631	NA	membrane associated guanylate kinase, WW and PDZ domain containing 1 [Source:MGI Symbol;Acc:MGI:1203522]	protein_coding	0.0001	0.0001	0.0001	0.0001	1.13308	2.07436	9.35298e-05	-13.3842	4.9174e-05	0.00376423	down	yes
149421	0	chr5	+	122158356	122175273	ENSMUST00000086294	8	1442	MSTRG.47519	Ppp1cc	GO:0000164(protein phosphatase type 1 complex);GO:0000775(chromosome, centromeric region);GO:0000776(kinetochore);GO:0000777(condensed chromosome kinetochore);GO:0000784(nuclear chromosome, telomeric region);GO:0004721(phosphoprotein phosphatase activity);GO:0004722(protein serine/threonine phosphatase activity);GO:0005515(protein binding);GO:0005521(lamin binding);GO:0005634(nucleus);GO:0005654(…	03015(mRNA surveillance pathway);04022(cGMP-PKG signaling pathway);04024(cAMP signaling pathway);04114(Oocyte meiosis);04218(Cellular senescence);04261(Adrenergic signaling in cardiomyocytes);04270(Vascular smooth muscle contraction);04390(Hippo signaling pathway);04510(Focal adhesion);04611(Platelet activation);04720(Long-term potentiation);04728(Dopaminergic synapse);04750(Inflammatory mediator…	K06269	EC:3.1.3.16	protein phosphatase 1 catalytic subunit gamma [Source:MGI Symbol;Acc:MGI:104872]	protein_coding	0.0001	0.0001	0.0001	0.6985	0.03736	1.54611	0.000131466	-12.893	4.9206e-05	0.00376423	down	yes
79562	0	chr16	+	52031606	52205513	ENSMUST00000226593	19	3864	MSTRG.25194	Cblb	GO:0001784(phosphotyrosine residue binding);GO:0002669(positive regulation of T cell anergy);GO:0004842(ubiquitin-protein transferase activity);GO:0005509(calcium ion binding);GO:0005515(protein binding);GO:0005654(nucleoplasm);GO:0005737(cytoplasm);GO:0005829(cytosol);GO:0005886(plasma membrane);GO:0006955(immune response);GO:0007165(signal transduction);GO:0007166(cell surface receptor signalin…	04012(ErbB signaling pathway);04120(Ubiquitin mediated proteolysis);04144(Endocytosis);04625(C-type lectin receptor signaling pathway);04660(T cell receptor signaling pathway);04910(Insulin signaling pathway);05162(Measles)	K22517	EC:2.3.2.27	Casitas B-lineage lymphoma b [Source:MGI Symbol;Acc:MGI:2146430]	protein_coding	0.0001	0.0001	0.0001	1.20498	1.7438	0.0001	0.000101733	-13.2629	4.97695e-05	0.00376423	down	yes
64132	0	chr14	+	51984931	52005623	ENSMUST00000182061	23	4756	MSTRG.20587	Arhgef40	GO:0003674(molecular_function);GO:0005085(guanyl-nucleotide exchange factor activity);GO:0005654(nucleoplasm);GO:0005737(cytoplasm);GO:0005829(cytosol);GO:0008150(biological_process)	NA	NA	NA	Rho guanine nucleotide exchange factor (GEF) 40 [Source:MGI Symbol;Acc:MGI:2685515]	protein_coding	0.0001	0.0001	0.0001	0.99981	1.1491	0.0001	0.000139599	-12.8064	4.98692e-05	0.00376423	down	yes
41258	0	chr11	-	102799579	102819179	ENSMUST00000068933	3	1903	MSTRG.12547	Gjc1	GO:0001570(vasculogenesis);GO:0005216(ion channel activity);GO:0005243(gap junction channel activity);GO:0005515(protein binding);GO:0005886(plasma membrane);GO:0005921(gap junction);GO:0005922(connexin complex);GO:0007154(cell communication);GO:0007267(cell-cell signaling);GO:0007268(chemical synaptic transmission);GO:0007507(heart development);GO:0007601(visual perception);GO:0016020(membrane);…	NA	K07616	NA	gap junction protein, gamma 1 [Source:MGI Symbol;Acc:MGI:95718]	protein_coding	2.28102	3.86344	0.0001	0.0001	0.0001	0.0001	20481.9	14.3221	5.00948e-05	0.00376423	up	yes
137902	0	chr4	+	137707522	137729861	ENSMUST00000097837	23	3168	MSTRG.43614	Rap1gap	GO:0000139(Golgi membrane);GO:0005096(GTPase activator activity);GO:0005515(protein binding);GO:0005769(early endosome);GO:0005794(Golgi apparatus);GO:0005829(cytosol);GO:0016020(membrane);GO:0017016(Ras GTPase binding);GO:0022409(positive regulation of cell-cell adhesion);GO:0030424(axon);GO:0030425(dendrite);GO:0030695(GTPase regulator activity);GO:0042803(protein homodimerization activity);GO:…	04015(Rap1 signaling pathway)	K17700	NA	Rap1 GTPase-activating protein [Source:MGI Symbol;Acc:MGI:109338]	protein_coding	0.0001	0.0001	0.0001	0.0001	2.01416	1.50821	8.51674e-05	-13.5193	5.01745e-05	0.00376423	down	yes
96373	0	chr18	+	76944437	76972902	ENSMUST00000148955	7	3069	MSTRG.30306	Hdhd2	GO:0016311(dephosphorylation);GO:0016791(phosphatase activity);GO:0019899(enzyme binding);GO:0046872(metal ion binding)	NA	NA	NA	haloacid dehalogenase-like hydrolase domain containing 2 [Source:MGI Symbol;Acc:MGI:1924237]	protein_coding	0.0001	0.0001	0.0001	1.53438	0.0001	1.94122	8.63136e-05	-13.5001	5.02396e-05	0.00376423	down	yes
86263	0	chr17	-	33646239	33685419	ENSMUST00000087582	17	2370	MSTRG.27009	Hnrnpm	GO:0000380(alternative mRNA splicing, via spliceosome);GO:0000398(mRNA splicing, via spliceosome);GO:0003676(nucleic acid binding);GO:0003723(RNA binding);GO:0003729(mRNA binding);GO:0005515(protein binding);GO:0005634(nucleus);GO:0005654(nucleoplasm);GO:0005681(spliceosomal complex);GO:0005737(cytoplasm);GO:0006397(mRNA processing);GO:0008380(RNA splicing);GO:0009986(cell surface);GO:0016363(nuc…	03040(Spliceosome)	K12887	NA	heterogeneous nuclear ribonucleoprotein M [Source:MGI Symbol;Acc:MGI:1926465]	protein_coding	0.0001	0.0001	0.0001	6.14639	0.0001	1.14907	4.11209e-05	-14.5698	5.0246e-05	0.00376423	down	yes
174195	0	chr7	-	99838903	99858859	ENSMUST00000208477	6	1553	MSTRG.54811	Spcs2	GO:0005783(endoplasmic reticulum);GO:0005787(signal peptidase complex);GO:0005789(endoplasmic reticulum membrane);GO:0006465(signal peptide processing);GO:0006508(proteolysis);GO:0008233(peptidase activity);GO:0016020(membrane);GO:0016021(integral component of membrane);GO:0016787(hydrolase activity);GO:0031090(organelle membrane);GO:0043231(intracellular membrane-bounded organelle);GO:0045047(pr…	03060(Protein export)	K12947	EC:3.4.-.-	signal peptidase complex subunit 2 homolog (S. cerevisiae) [Source:MGI Symbol;Acc:MGI:1913874]	protein_coding	0.0001	0.0001	0.0001	0.0001	3.27355	3.98695	4.13189e-05	-14.5628	5.02669e-05	0.00376423	down	yes
74977	0	chr15	-	102177319	102188975	ENSMUST00000230288	14	1786	MSTRG.23882	Csad	GO:0003824(catalytic activity);GO:0004068(aspartate 1-decarboxylase activity);GO:0004782(sulfinoalanine decarboxylase activity);GO:0005575(cellular_component);GO:0005737(cytoplasm);GO:0016829(lyase activity);GO:0016831(carboxy-lyase activity);GO:0019449(L-cysteine catabolic process to hypotaurine);GO:0019452(L-cysteine catabolic process to taurine);GO:0019530(taurine metabolic process);GO:0019752…	00430(Taurine and hypotaurine metabolism)	K01594	EC:4.1.1.29	cysteine sulfinic acid decarboxylase [Source:MGI Symbol;Acc:MGI:2180098]	protein_coding	0.0001	0.0001	0.0001	2.39459	0.0001	3.0359	5.52427e-05	-14.1439	5.03501e-05	0.00376423	down	yes
106724	0	chr2	+	32625437	32635054	ENSMUST00000113277	7	2063	MSTRG.33360	Ak1	GO:0000166(nucleotide binding);GO:0001520(outer dense fiber);GO:0004017(adenylate kinase activity);GO:0004550(nucleoside diphosphate kinase activity);GO:0005524(ATP binding);GO:0005737(cytoplasm);GO:0005829(cytosol);GO:0005886(plasma membrane);GO:0006139(nucleobase-containing compound metabolic process);GO:0006163(purine nucleotide metabolic process);GO:0006165(nucleoside diphosphate phosphorylat…	00230(Purine metabolism);00730(Thiamine metabolism)	K00939	EC:2.7.4.3	adenylate kinase 1 [Source:MGI Symbol;Acc:MGI:87977]	protein_coding	0.0001	2.77487	2.28894	0.0001	0.0001	0.0001	16879.7	14.043	5.06094e-05	0.00377245	up	yes
119745	0	chr3	-	25433431	26153307	ENSMUST00000191835	6	3013	MSTRG.37533	Nlgn1	GO:0002087(regulation of respiratory gaseous exchange by nervous system process);GO:0005515(protein binding);GO:0005576(extracellular region);GO:0005794(Golgi apparatus);GO:0005886(plasma membrane);GO:0005887(integral component of plasma membrane);GO:0006605(protein targeting);GO:0007155(cell adhesion);GO:0007157(heterophilic cell-cell adhesion via plasma membrane cell adhesion molecules);GO:0007…	04514(Cell adhesion molecules (CAMs))	K07378	NA	neuroligin 1 [Source:MGI Symbol;Acc:MGI:2179435]	protein_coding	0.60317	0.278492	0.449043	0.0001	0.008776	0.0001	148.251	7.2119	5.08337e-05	0.00377245	up	yes
160583	0	chr6	+	114643127	114859221	ENSMUST00000182793	20	2459	MSTRG.50991	Atg7	GO:0000045(autophagosome assembly);GO:0000407(phagophore assembly site);GO:0000422(autophagy of mitochondrion);GO:0001889(liver development);GO:0005515(protein binding);GO:0005737(cytoplasm);GO:0005829(cytosol);GO:0005930(axoneme);GO:0006497(protein lipidation);GO:0006501(C-terminal protein lipidation);GO:0006914(autophagy);GO:0006995(cellular response to nitrogen starvation);GO:0006996(organelle…	04136(Autophagy - other);04140(Autophagy - animal);04216(Ferroptosis)	K08337	NA	autophagy related 7 [Source:MGI Symbol;Acc:MGI:1921494]	protein_coding	0.0001	0.0001	0.0001	1.01661	0.392984	0.017744	0.000210182	-12.2161	5.08651e-05	0.00377245	down	yes
68530	0	chr15	+	10177655	10337009	ENSMUST00000124470	10	9900	MSTRG.21956	Prlr	GO:0004896(cytokine receptor activity);GO:0004923(leukemia inhibitory factor receptor activity);GO:0004924(oncostatin-M receptor activity);GO:0004925(prolactin receptor activity);GO:0005127(ciliary neurotrophic factor receptor binding);GO:0005515(protein binding);GO:0007171(activation of transmembrane receptor protein tyrosine kinase activity);GO:0007259(receptor signaling pathway via JAK-STAT);G…	04060(Cytokine-cytokine receptor interaction);04080(Neuroactive ligand-receptor interaction);04151(PI3K-Akt signaling pathway);04630(Jak-STAT signaling pathway);04917(Prolactin signaling pathway)	K05081	NA	prolactin receptor [Source:MGI Symbol;Acc:MGI:97763]	protein_coding	0.0001	0.0001	0.0001	0.419061	0.0001	0.769554	0.000252373	-11.9522	5.08679e-05	0.00377245	down	yes
100369	0	chr19	+	25406699	25425984	ENSMUST00000146647	6	3655	MSTRG.31322	Kank1	GO:0005515(protein binding);GO:0005634(nucleus);GO:0005737(cytoplasm);GO:0005856(cytoskeleton);GO:0005886(plasma membrane);GO:0008013(beta-catenin binding);GO:0008283(cell population proliferation);GO:0010977(negative regulation of neuron projection development);GO:0030036(actin cytoskeleton organization);GO:0030177(positive regulation of Wnt signaling pathway);GO:0030336(negative regulation of c…	NA	K22808	NA	KN motif and ankyrin repeat domains 1 [Source:MGI Symbol;Acc:MGI:2147707]	protein_coding	0.0001	0.0001	0.0001	4.19026	0.692631	0.0001	6.14377e-05	-13.9905	5.13074e-05	0.00378253	down	yes
172906	0	chr7	+	82648614	82777852	ENSMUST00000179489	20	3608	MSTRG.54346	Efl1	GO:0000166(nucleotide binding);GO:0003746(translation elongation factor activity);GO:0003924(GTPase activity);GO:0005525(GTP binding);GO:0006412(translation);GO:0006414(translational elongation);GO:0042254(ribosome biogenesis);GO:0042256(mature ribosome assembly);GO:0043022(ribosome binding);GO:0046039(GTP metabolic process);GO:1990904(ribonucleoprotein complex)	03008(Ribosome biogenesis in eukaryotes)	K14536	EC:3.6.5.-	elongation factor like GTPase 1 [Source:MGI Symbol;Acc:MGI:2141969]	protein_coding	0.0001	0.0001	0.0001	0.0001	1.54049	1.18052	0.000110249	-13.1469	5.16211e-05	0.00379391	down	yes
163083	0	chr6	-	136924001	136941899	ENSMUST00000111891	6	828	MSTRG.51695	Arhgdib	GO:0003924(GTPase activity);GO:0005094(Rho GDP-dissociation inhibitor activity);GO:0005096(GTPase activator activity);GO:0005737(cytoplasm);GO:0005829(cytosol);GO:0007266(Rho protein signal transduction);GO:0016020(membrane);GO:0035023(regulation of Rho protein signal transduction);GO:0043547(positive regulation of GTPase activity);GO:0048365(Rac GTPase binding);GO:0050790(regulation of catalytic…	04722(Neurotrophin signaling pathway);04962(Vasopressin-regulated water reabsorption)	K12462	NA	Rho, GDP dissociation inhibitor (GDI) beta [Source:MGI Symbol;Acc:MGI:101940]	protein_coding	0.0001	0.0001	0.0001	9.05487	4.89673	0.0001	2.15027e-05	-15.5051	5.16786e-05	0.00379391	down	yes
78848	0	chr16	+	38362245	38378216	ENSMUST00000114739	4	1992	MSTRG.24901	Popdc2	GO:0000166(nucleotide binding);GO:0002027(regulation of heart rate);GO:0005886(plasma membrane);GO:0007507(heart development);GO:0007519(skeletal muscle tissue development);GO:0016020(membrane);GO:0016021(integral component of membrane);GO:0030552(cAMP binding);GO:0042383(sarcolemma);GO:0042391(regulation of membrane potential);GO:0051146(striated muscle cell differentiation);GO:0060931(sinoatria…	NA	NA	NA	popeye domain containing 2 [Source:MGI Symbol;Acc:MGI:1930150]	protein_coding	0.0001	0.0001	0.0001	3.46556	2.12143	0.0001	5.36952e-05	-14.1848	5.17155e-05	0.00379391	down	yes
64734	0	chr14	-	54642161	54653616	ENSMUST00000126166	12	2369	MSTRG.20706	Acin1	GO:0003676(nucleic acid binding);GO:0005634(nucleus);GO:0005654(nucleoplasm);GO:0005730(nucleolus);GO:0005829(cytosol);GO:0005886(plasma membrane);GO:0006397(mRNA processing);GO:0006915(apoptotic process);GO:0008380(RNA splicing);GO:0016607(nuclear speck);GO:0030218(erythrocyte differentiation);GO:0030263(apoptotic chromosome condensation);GO:0035145(exon-exon junction complex);GO:0043065(positiv…	03013(RNA transport);03015(mRNA surveillance pathway);03040(Spliceosome)	K12875	NA	apoptotic chromatin condensation inducer 1 [Source:MGI Symbol;Acc:MGI:1891824]	protein_coding	0.0001	0.0001	0.0001	2.30626	0.0001	1.67986	7.52594e-05	-13.6978	5.2299e-05	0.00381685	down	yes
195290	0	chr9	+	69397906	69433122	ENSMUST00000034761	16	4169	MSTRG.61068	Ice2	GO:0005634(nucleus);GO:0005654(nucleoplasm);GO:0005829(cytosol);GO:0008023(transcription elongation factor complex);GO:0015030(Cajal body);GO:0016604(nuclear body);GO:0035327(transcriptionally active chromatin);GO:0035363(histone locus body);GO:0042795(snRNA transcription by RNA polymerase II);GO:0042796(snRNA transcription by RNA polymerase III);GO:0045945(positive regulation of transcription by…	NA	NA	NA	interactor of little elongation complex ELL subunit 2 [Source:MGI Symbol;Acc:MGI:2135947]	protein_coding	0.0001	0.0001	0.0001	0.0001	1.56198	0.857434	0.000123992	-12.9775	5.25062e-05	0.00381819	down	yes
90031	0	chr17	+	69383050	69390750	ENSMUST00000112674	3	3743	MSTRG.27996	Zbtb14	GO:0000122(negative regulation of transcription by RNA polymerase II);GO:0000976(transcription regulatory region sequence-specific DNA binding);GO:0000978(RNA polymerase II cis-regulatory region sequence-specific DNA binding);GO:0001227(DNA-binding transcription repressor activity, RNA polymerase II-specific);GO:0001822(kidney development);GO:0003170(heart valve development);GO:0003279(cardiac se…	NA	NA	NA	zinc finger and BTB domain containing 14 [Source:MGI Symbol;Acc:MGI:1195345]	protein_coding	0.0001	0.0001	0.0001	0.952174	0.0001	1.61633	0.000116795	-13.0637	5.26619e-05	0.00382579	down	yes
156087	0	chr6	-	50295687	50370215	ENSMUST00000090019	22	4039	MSTRG.49590	Osbpl3	GO:0005634(nucleus);GO:0005737(cytoplasm);GO:0005783(endoplasmic reticulum);GO:0005789(endoplasmic reticulum membrane);GO:0005829(cytosol);GO:0005886(plasma membrane);GO:0006869(lipid transport);GO:0008289(lipid binding);GO:0015248(sterol transporter activity);GO:0015485(cholesterol binding);GO:0015918(sterol transport);GO:0016020(membrane);GO:0031965(nuclear membrane);GO:0032433(filopodium tip);…	NA	K20463	NA	oxysterol binding protein-like 3 [Source:MGI Symbol;Acc:MGI:1918970]	protein_coding	1.89191	0.0001	0.756625	0.0001	0.0001	0.0001	8828.79	13.108	5.27686e-05	0.00382982	up	yes
177626	0	chr7	-	127191660	127196000	ENSMUST00000166791	7	3284	MSTRG.55630	Cd2bp2	GO:0001650(fibrillar center);GO:0005515(protein binding);GO:0005634(nucleus);GO:0005654(nucleoplasm);GO:0005682(U5 snRNP);GO:0005737(cytoplasm);GO:0005829(cytosol);GO:0006397(mRNA processing);GO:0008380(RNA splicing);GO:0010923(negative regulation of phosphatase activity);GO:0016607(nuclear speck);GO:0043021(ribonucleoprotein complex binding)	NA	K13099	NA	CD2 cytoplasmic tail binding protein 2 [Source:MGI Symbol;Acc:MGI:1917483]	protein_coding	0.0001	1.3327	1.22385	0.0001	0.0001	0.0001	8522.17	13.057	5.28543e-05	0.00383232	up	yes
54761	0	chr13	+	47063006	47084596	ENSMUST00000143518	11	2969	MSTRG.17286	Kdm1b	GO:0000122(negative regulation of transcription by RNA polymerase II);GO:0000786(nucleosome);GO:0000790(nuclear chromatin);GO:0003677(DNA binding);GO:0003682(chromatin binding);GO:0005515(protein binding);GO:0005634(nucleus);GO:0006325(chromatin organization);GO:0006349(regulation of gene expression by genetic imprinting);GO:0007275(multicellular organism development);GO:0008134(transcription fac…	NA	K19413	EC:1.-.-.-	lysine (K)-specific demethylase 1B [Source:MGI Symbol;Acc:MGI:2145261]	protein_coding	1.00168	0.0001	1.76571	0.0001	0.0001	0.0001	9224.97	13.1713	5.29588e-05	0.00383246	up	yes
35649	0	chr11	-	62384757	62438515	ENSMUST00000155486	15	1695	MSTRG.10968	Ncor1	GO:0000118(histone deacetylase complex);GO:0000122(negative regulation of transcription by RNA polymerase II);GO:0000790(nuclear chromatin);GO:0001102(RNA polymerase II activating transcription factor binding);GO:0003677(DNA binding);GO:0003714(transcription corepressor activity);GO:0005634(nucleus);GO:0005654(nucleoplasm);GO:0005829(cytosol);GO:0016580(Sin3 complex);GO:0017053(transcriptional re…	01522(Endocrine resistance);04919(Thyroid hormone signaling pathway);05202(Transcriptional misregulation in cancer)	K04650	NA	nuclear receptor co-repressor 1 [Source:MGI Symbol;Acc:MGI:1349717]	protein_coding	0.0001	3.01848	2.10344	0.0001	0.0001	0.0001	17073.4	14.0595	5.33756e-05	0.00384725	up	yes
116543	0	chr2	-	156995277	157007154	ENSMUST00000103130	11	2636	MSTRG.36480	Dsn1	GO:0000070(mitotic sister chromatid segregation);GO:0000444(MIS12/MIND type complex);GO:0000775(chromosome, centromeric region);GO:0000776(kinetochore);GO:0000777(condensed chromosome kinetochore);GO:0000818(nuclear MIS12/MIND complex);GO:0000922(spindle pole);GO:0000941(condensed nuclear chromosome inner kinetochore);GO:0001650(fibrillar center);GO:0003674(molecular_function);GO:0005634(nucleus)…	NA	K11544	NA	DSN1 homolog, MIS12 kinetochore complex component [Source:MGI Symbol;Acc:MGI:1914184]	protein_coding	0.0001	0.0001	0.0001	0.0001	1.42008	2.56126	7.53495e-05	-13.696	5.39912e-05	0.00386601	down	yes
71624	0	chr15	-	76595809	76607511	ENSMUST00000230157	37	4410	MSTRG.23023	Cpsf1	GO:0003676(nucleic acid binding);GO:0003723(RNA binding);GO:0005515(protein binding);GO:0005634(nucleus);GO:0005654(nucleoplasm);GO:0005847(mRNA cleavage and polyadenylation specificity factor complex);GO:0006378(mRNA polyadenylation);GO:0006397(mRNA processing);GO:0019899(enzyme binding);GO:0035925(mRNA 3'-UTR AU-rich region binding)	03015(mRNA surveillance pathway)	K14401	NA	cleavage and polyadenylation specific factor 1 [Source:MGI Symbol;Acc:MGI:2679722]	protein_coding	0.0001	0.0001	0.0001	2.53925	0.0001	0.689838	9.29027e-05	-13.3939	5.41132e-05	0.00387104	down	yes
125449	0	chr3	+	103576126	103635178	ENSMUST00000117221	8	4394	MSTRG.39354	Syt6	GO:0000149(SNARE binding);GO:0001786(phosphatidylserine binding);GO:0005509(calcium ion binding);GO:0005515(protein binding);GO:0005544(calcium-dependent phospholipid binding);GO:0005737(cytoplasm);GO:0005829(cytosol);GO:0005886(plasma membrane);GO:0007340(acrosome reaction);GO:0014059(regulation of dopamine secretion);GO:0016020(membrane);GO:0016021(integral component of membrane);GO:0016192(ves…	NA	K19906	NA	synaptotagmin VI [Source:MGI Symbol;Acc:MGI:1859544]	protein_coding	0.0001	0.0001	0.0001	1.11012	0.801271	0.0001	0.000156946	-12.6374	5.4285e-05	0.00387221	down	yes
195019	0	chr9	-	65831136	65885055	ENSMUST00000122410	12	3915	MSTRG.61010	Trip4	GO:0002020(protease binding);GO:0003713(transcription coactivator activity);GO:0005634(nucleus);GO:0005654(nucleoplasm);GO:0005737(cytoplasm);GO:0005813(centrosome);GO:0005815(microtubule organizing center);GO:0005829(cytosol);GO:0005856(cytoskeleton);GO:0006355(regulation of transcription, DNA-templated);GO:0008270(zinc ion binding);GO:0016604(nuclear body);GO:0016922(nuclear receptor binding);G…	NA	NA	NA	thyroid hormone receptor interactor 4 [Source:MGI Symbol;Acc:MGI:1928469]	protein_coding	0.0001	0.0001	0.0001	0.894485	0.0001	1.21959	0.000141899	-12.7828	5.46944e-05	0.00388314	down	yes
39847	0	chr11	-	96817599	96827719	ENSMUST00000107659	5	2351	MSTRG.12219	Nfe2l1	GO:0000122(negative regulation of transcription by RNA polymerase II);GO:0000209(protein polyubiquitination);GO:0000976(transcription regulatory region sequence-specific DNA binding);GO:0000978(RNA polymerase II cis-regulatory region sequence-specific DNA binding);GO:0001227(DNA-binding transcription repressor activity, RNA polymerase II-specific);GO:0001228(DNA-binding transcription activator ac…	NA	K09040	NA	nuclear factor, erythroid derived 2,-like 1 [Source:MGI Symbol;Acc:MGI:99421]	protein_coding	0.0001	0.0001	0.0001	2.19267	0.0001	1.43146	8.27761e-05	-13.5604	5.47757e-05	0.00388314	down	yes
175302	0	chr7	-	105558503	105581491	ENSMUST00000189378	14	2878	MSTRG.55018	Apbb1	GO:0000122(negative regulation of transcription by RNA polymerase II);GO:0001540(amyloid-beta binding);GO:0001764(neuron migration);GO:0003682(chromatin binding);GO:0005515(protein binding);GO:0005634(nucleus);GO:0005737(cytoplasm);GO:0005783(endoplasmic reticulum);GO:0005886(plasma membrane);GO:0006302(double-strand break repair);GO:0006325(chromatin organization);GO:0006355(regulation of transc…	05010(Alzheimer disease)	K04529	NA	amyloid beta (A4) precursor protein-binding, family B, member 1 [Source:MGI Symbol;Acc:MGI:107765]	protein_coding	0.0001	0.0001	0.031658	2.41253	0.816222	2.12556	0.00594997	-7.3929	5.48019e-05	0.00388314	down	yes
89665	0	chr17	-	63057782	63492753	ENSMUST00000112840	9	3667	MSTRG.27839	Fbxl17	GO:0000086(G2/M transition of mitotic cell cycle);GO:0000209(protein polyubiquitination);GO:0005515(protein binding);GO:0005634(nucleus);GO:0005654(nucleoplasm);GO:0005737(cytoplasm);GO:0005829(cytosol);GO:0006515(protein quality control for misfolded or incompletely synthesized proteins);GO:0007399(nervous system development);GO:0008589(regulation of smoothened signaling pathway);GO:0014033(neur…	NA	K10283	NA	F-box and leucine-rich repeat protein 17 [Source:MGI Symbol;Acc:MGI:1354704]	protein_coding	0.013466	0.016987	0.020532	1.53511	0.03869	6.25606	0.00651161	-7.26277	5.49717e-05	0.00388413	down	yes
74468	0	chr15	-	99422035	99457748	ENSMUST00000023747	13	4853	MSTRG.23730	Nckap5l	GO:0001578(microtubule bundle formation);GO:0003674(molecular_function);GO:0005737(cytoplasm);GO:0005813(centrosome);GO:0005815(microtubule organizing center);GO:0005856(cytoskeleton);GO:0005874(microtubule);GO:0007019(microtubule depolymerization);GO:0035371(microtubule plus-end)	NA	NA	NA	NCK-associated protein 5-like [Source:MGI Symbol;Acc:MGI:3609653]	protein_coding	0.0001	0.0001	0.0001	2.90849	0.506363	0.0001	8.78489e-05	-13.4746	5.51819e-05	0.00388825	down	yes
164355	0	chr7	+	4464742	4479242	ENSMUST00000086372	20	2522	MSTRG.52061	Eps8l1	GO:0001726(ruffle);GO:0003779(actin binding);GO:0005089(Rho guanyl-nucleotide exchange factor activity);GO:0005515(protein binding);GO:0005737(cytoplasm);GO:0005829(cytosol);GO:0005886(plasma membrane);GO:0007266(Rho protein signal transduction);GO:0016601(Rac protein signal transduction);GO:0030676(Rac guanyl-nucleotide exchange factor activity);GO:0032587(ruffle membrane);GO:0032991(protein-con…	NA	K17277	NA	EPS8-like 1 [Source:MGI Symbol;Acc:MGI:1914675]	protein_coding	0.0001	2.72239	1.20283	0.0001	0.0001	0.0001	13084.4	13.6756	5.51861e-05	0.00388825	up	yes
113220	0	chr2	+	120977017	121007852	ENSMUST00000067582	14	2921	MSTRG.35398	Tmem62	GO:0003674(molecular_function);GO:0005575(cellular_component);GO:0008150(biological_process);GO:0016020(membrane);GO:0016021(integral component of membrane);GO:0016787(hydrolase activity)	NA	NA	NA	transmembrane protein 62 [Source:MGI Symbol;Acc:MGI:2139461]	protein_coding	0.0001	0.0001	0.0001	1.10115	0.0001	2.50043	8.32946e-05	-13.5514	5.54645e-05	0.00389777	down	yes
144393	0	chr5	+	57719097	58129351	ENSMUST00000094783	3	3752	MSTRG.45892	Pcdh7	GO:0005509(calcium ion binding);GO:0005515(protein binding);GO:0005886(plasma membrane);GO:0005887(integral component of plasma membrane);GO:0007155(cell adhesion);GO:0007156(homophilic cell adhesion via plasma membrane adhesion molecules);GO:0016020(membrane);GO:0016021(integral component of membrane)	NA	K16498	NA	protocadherin 7 [Source:MGI Symbol;Acc:MGI:1860487]	protein_coding	0.0001	0.0001	0.0001	0.825817	0.0001	1.9033	0.000109922	-13.1512	5.57747e-05	0.00390662	down	yes
141153	0	chr5	+	16553928	16619010	ENSMUST00000196645	18	2189	MSTRG.44746	Hgf	GO:0000187(activation of MAPK activity);GO:0000902(cell morphogenesis);GO:0001889(liver development);GO:0001934(positive regulation of protein phosphorylation);GO:0004252(serine-type endopeptidase activity);GO:0005515(protein binding);GO:0005576(extracellular region);GO:0005615(extracellular space);GO:0006508(proteolysis);GO:0008083(growth factor activity);GO:0014068(positive regulation of phosph…	01521(EGFR tyrosine kinase inhibitor resistance);04010(MAPK signaling pathway);04014(Ras signaling pathway);04015(Rap1 signaling pathway);04151(PI3K-Akt signaling pathway);04510(Focal adhesion);05144(Malaria);05200(Pathways in cancer);05205(Proteoglycans in cancer);05211(Renal cell carcinoma);05218(Melanoma);05225(Hepatocellular carcinoma);05226(Gastric cancer)	K05460	NA	hepatocyte growth factor [Source:MGI Symbol;Acc:MGI:96079]	protein_coding	0.0001	0.0001	0.0001	4.06936	1.45571	0.0001	5.4297e-05	-14.1688	5.58827e-05	0.00390787	down	yes
132692	0	chr4	-	82296048	82505707	ENSMUST00000107247	12	3267	MSTRG.41870	Nfib	GO:0000122(negative regulation of transcription by RNA polymerase II);GO:0000978(RNA polymerase II cis-regulatory region sequence-specific DNA binding);GO:0000981(DNA-binding transcription factor activity, RNA polymerase II-specific);GO:0001228(DNA-binding transcription activator activity, RNA polymerase II-specific);GO:0001650(fibrillar center);GO:0002062(chondrocyte differentiation);GO:0003677(…	NA	K09169	NA	nuclear factor I/B [Source:MGI Symbol;Acc:MGI:103188]	protein_coding	0.896646	0.0001	1.33126	0.0001	0.0001	0.0001	7426.69	12.8585	5.61279e-05	0.00391038	up	yes
68599	0	chr15	+	10952357	10979706	ENSMUST00000110523	6	2088	MSTRG.21972	C1qtnf3	GO:0005515(protein binding);GO:0005576(extracellular region);GO:0005581(collagen trimer);GO:0005615(extracellular space);GO:0010629(negative regulation of gene expression);GO:0032715(negative regulation of interleukin-6 production);GO:0032991(protein-containing complex);GO:0035356(cellular triglyceride homeostasis);GO:0042593(glucose homeostasis);GO:0042802(identical protein binding);GO:0045721(n…	NA	NA	NA	C1q and tumor necrosis factor related protein 3 [Source:MGI Symbol;Acc:MGI:1932136]	protein_coding	5.58155	5.01758	8.38083	0.107032	0.0001	0.0001	176.999	7.4676	5.61995e-05	0.00391166	up	yes
49763	0	chr12	-	101886220	101913123	ENSMUST00000177536	11	1876	MSTRG.15629	Trip11	GO:0002079(inner acrosomal membrane);GO:0002080(acrosomal membrane);GO:0002081(outer acrosomal membrane);GO:0003281(ventricular septum development);GO:0003413(chondrocyte differentiation involved in endochondral bone morphogenesis);GO:0005515(protein binding);GO:0005654(nucleoplasm);GO:0005793(endoplasmic reticulum-Golgi intermediate compartment);GO:0005794(Golgi apparatus);GO:0005801(cis-Golgi n…	NA	NA	NA	thyroid hormone receptor interactor 11 [Source:MGI Symbol;Acc:MGI:1924393]	protein_coding	0.0001	0.0001	0.0001	2.07997	0.0001	2.1406	7.10787e-05	-13.7802	5.6376e-05	0.00391166	down	yes
20644	0	chr1	-	180227445	180245757	ENSMUST00000111104	10	1475	MSTRG.5912	Psen2	GO:0000139(Golgi membrane);GO:0000776(kinetochore);GO:0001666(response to hypoxia);GO:0004190(aspartic-type endopeptidase activity);GO:0005637(nuclear inner membrane);GO:0005769(early endosome);GO:0005783(endoplasmic reticulum);GO:0005789(endoplasmic reticulum membrane);GO:0005794(Golgi apparatus);GO:0005813(centrosome);GO:0005886(plasma membrane);GO:0005887(integral component of plasma membrane)…	04330(Notch signaling pathway);04722(Neurotrophin signaling pathway);05010(Alzheimer disease)	K04522	EC:3.4.23.-	presenilin 2 [Source:MGI Symbol;Acc:MGI:109284]	protein_coding	0.0001	0.0001	0.0001	2.09407	0.0001	5.45033	3.97641e-05	-14.6182	5.68843e-05	0.00393739	down	yes
53303	0	chr13	+	24501525	24705198	ENSMUST00000238974	14	2364	MSTRG.16731	Ripor2	GO:0005515(protein binding);GO:0005737(cytoplasm);GO:0005856(cytoskeleton);GO:0005886(plasma membrane);GO:0006935(chemotaxis);GO:0007155(cell adhesion);GO:0007162(negative regulation of cell adhesion);GO:0007517(muscle organ development);GO:0007605(sensory perception of sound);GO:0009968(negative regulation of signal transduction);GO:0016020(membrane);GO:0016324(apical plasma membrane);GO:0030154…	NA	NA	NA	RHO family interacting cell polarization regulator 2 [Source:MGI Symbol;Acc:MGI:2444879]	protein_coding	0.50743	0.01503	0.910551	0.0001	0.0001	0.0001	4776.7	12.2218	5.69753e-05	0.00394005	up	yes
116167	0	chr2	+	155518107	155562080	ENSMUST00000103142	19	2145	MSTRG.36409	Acss2	GO:0000166(nucleotide binding);GO:0003824(catalytic activity);GO:0003987(acetate-CoA ligase activity);GO:0005524(ATP binding);GO:0005654(nucleoplasm);GO:0005737(cytoplasm);GO:0005829(cytosol);GO:0006085(acetyl-CoA biosynthetic process);GO:0008610(lipid biosynthetic process);GO:0016020(membrane);GO:0016021(integral component of membrane);GO:0016874(ligase activity);GO:0019413(acetate biosynthetic …	00010(Glycolysis / Gluconeogenesis);00620(Pyruvate metabolism);00630(Glyoxylate and dicarboxylate metabolism);00640(Propanoate metabolism)	K01895	EC:6.2.1.1	acyl-CoA synthetase short-chain family member 2 [Source:MGI Symbol;Acc:MGI:1890410]	protein_coding	0.0001	0.0001	0.0001	1.28357	0.0001	3.31343	6.52585e-05	-13.9035	5.70444e-05	0.00394118	down	yes
51629	0	chr12	+	117516479	117759737	ENSMUST00000109691	28	6746	MSTRG.16139	Rapgef5	GO:0005085(guanyl-nucleotide exchange factor activity);GO:0005634(nucleus);GO:0005654(nucleoplasm);GO:0007264(small GTPase mediated signal transduction);GO:0016604(nuclear body);GO:0017034(Rap guanyl-nucleotide exchange factor activity);GO:0030742(GTP-dependent protein binding);GO:0035556(intracellular signal transduction)	04014(Ras signaling pathway);04015(Rap1 signaling pathway)	K08019	NA	Rap guanine nucleotide exchange factor (GEF) 5 [Source:MGI Symbol;Acc:MGI:2444365]	protein_coding	0.0001	0.0001	0.0001	0.391512	1.53197	0.0001	0.000155959	-12.6465	5.84952e-05	0.00399601	down	yes
166030	0	chr7	+	19024377	19054617	ENSMUST00000023882	27	4116	MSTRG.52444	Sympk	GO:0005634(nucleus);GO:0006397(mRNA processing)	03015(mRNA surveillance pathway);04530(Tight junction)	K06100	NA	symplekin [Source:MGI Symbol;Acc:MGI:1915438]	protein_coding	0.0001	0.0001	0.0001	0.840811	0.0001	0.958757	0.000166697	-12.5505	5.8756e-05	0.00399601	down	yes
160639	0	chr6	+	115134950	115276559	ENSMUST00000203450	11	3806	MSTRG.51001	Syn2	GO:0005515(protein binding);GO:0005524(ATP binding);GO:0005886(plasma membrane);GO:0007269(neurotransmitter secretion);GO:0008021(synaptic vesicle);GO:0014069(postsynaptic density);GO:0017156(calcium-ion regulated exocytosis);GO:0030054(cell junction);GO:0030672(synaptic vesicle membrane);GO:0031201(SNARE complex);GO:0042802(identical protein binding);GO:0043209(myelin sheath);GO:0045202(synapse)…	NA	K19941	NA	synapsin II [Source:MGI Symbol;Acc:MGI:103020]	protein_coding	0.0001	0.0001	0.0001	1.01064	0.0001	0.958181	0.000152368	-12.6802	5.89791e-05	0.00399601	down	yes
33679	0	chr11	-	46193855	46312294	ENSMUST00000093166	31	6298	MSTRG.10374	Cyfip2	GO:0000902(cell morphogenesis);GO:0005515(protein binding);GO:0005634(nucleus);GO:0005737(cytoplasm);GO:0006915(apoptotic process);GO:0007155(cell adhesion);GO:0030054(cell junction);GO:0030833(regulation of actin filament polymerization);GO:0031175(neuron projection development);GO:0043005(neuron projection);GO:0045202(synapse);GO:0045862(positive regulation of proteolysis);GO:0048365(Rac GTPase…	03013(RNA transport);04810(Regulation of actin cytoskeleton)	K05749	NA	cytoplasmic FMR1 interacting protein 2 [Source:MGI Symbol;Acc:MGI:1924134]	protein_coding	0.0001	0.008011	0.0001	4.33249	0.0001	15.6029	0.000411879	-11.2455	5.90031e-05	0.00399601	down	yes
171724	0	chr7	+	67647425	67726576	ENSMUST00000107471	11	2216	MSTRG.53917	Ttc23	GO:0005515(protein binding);GO:0005929(cilium);GO:0042995(cell projection);GO:0045880(positive regulation of smoothened signaling pathway)	NA	NA	NA	tetratricopeptide repeat domain 23 [Source:MGI Symbol;Acc:MGI:1914259]	protein_coding	0.0001	0.0001	0.0001	1.39082	0.0001	1.62324	9.95303e-05	-13.2945	5.90104e-05	0.00399601	down	yes
61448	0	chr14	-	23309015	24003930	ENSMUST00000224232	28	3516	MSTRG.19749	Kcnma1	GO:0001666(response to hypoxia);GO:0003779(actin binding);GO:0005216(ion channel activity);GO:0005249(voltage-gated potassium channel activity);GO:0005267(potassium channel activity);GO:0005901(caveola);GO:0006811(ion transport);GO:0006813(potassium ion transport);GO:0006970(response to osmotic stress);GO:0008076(voltage-gated potassium channel complex);GO:0015269(calcium-activated potassium chan…	04022(cGMP-PKG signaling pathway);04270(Vascular smooth muscle contraction);04911(Insulin secretion);04924(Renin secretion);04970(Salivary secretion);04972(Pancreatic secretion)	K04936	NA	potassium large conductance calcium-activated channel, subfamily M, alpha member 1 [Source:MGI Symbol;Acc:MGI:99923]	protein_coding	0.0001	0.0001	0.0001	0.792122	0.0001	2.25065	9.85909e-05	-13.3082	5.91419e-05	0.00399873	down	yes
20856	0	chr1	-	181904400	182019990	ENSMUST00000111024	16	3572	MSTRG.5990	Enah	GO:0001725(stress fiber);GO:0001843(neural tube closure);GO:0003779(actin binding);GO:0005515(protein binding);GO:0005522(profilin binding);GO:0005737(cytoplasm);GO:0005829(cytosol);GO:0005856(cytoskeleton);GO:0005886(plasma membrane);GO:0005925(focal adhesion);GO:0007015(actin filament organization);GO:0007275(multicellular organism development);GO:0007399(nervous system development);GO:0007411(…	04360(Axon guidance);04810(Regulation of actin cytoskeleton)	K05746	NA	ENAH actin regulator [Source:MGI Symbol;Acc:MGI:108360]	protein_coding	0.0001	0.99691	1.08399	0.0001	0.0001	0.0001	6936.67	12.76	5.91612e-05	0.00399873	up	yes
73125	0	chr15	-	83606506	83725021	ENSMUST00000016907	23	3991	MSTRG.23368	Scube1	GO:0005509(calcium ion binding);GO:0005515(protein binding);GO:0005576(extracellular region);GO:0005615(extracellular space);GO:0005886(plasma membrane);GO:0009897(external side of plasma membrane);GO:0009986(cell surface);GO:0016020(membrane);GO:0019897(extrinsic component of plasma membrane);GO:0042802(identical protein binding);GO:0045880(positive regulation of smoothened signaling pathway)	NA	NA	NA	signal peptide, CUB domain, EGF-like 1 [Source:MGI Symbol;Acc:MGI:1890616]	protein_coding	0.013532	0.088369	0.0001	5.85274	3.66703	1.30845	0.00941992	-6.73007	5.93199e-05	0.00400267	down	yes
99175	0	chr19	-	10199138	10203943	ENSMUST00000116542	2	2100	MSTRG.30968	Fen1	GO:0000287(magnesium ion binding);GO:0000784(nuclear chromosome, telomeric region);GO:0003677(DNA binding);GO:0003824(catalytic activity);GO:0004518(nuclease activity);GO:0004519(endonuclease activity);GO:0004523(RNA-DNA hybrid ribonuclease activity);GO:0004527(exonuclease activity);GO:0005634(nucleus);GO:0005654(nucleoplasm);GO:0005730(nucleolus);GO:0005739(mitochondrion);GO:0006260(DNA replicat…	03030(DNA replication);03410(Base excision repair);03450(Non-homologous end-joining)	K04799	EC:3.-.-.-	flap structure specific endonuclease 1 [Source:MGI Symbol;Acc:MGI:102779]	protein_coding	0.0001	0.0001	0.0001	1.78877	1.533	0.0001	9.03107e-05	-13.4347	5.93267e-05	0.00400267	down	yes
4603	0	X	-	111388193	111463195	ENSMUST00000113428	23	4135	ENSMUSG00000025665	Rps6ka6	GO:0000166(nucleotide binding);GO:0000287(magnesium ion binding);GO:0001650(fibrillar center);GO:0004672(protein kinase activity);GO:0004674(protein serine/threonine kinase activity);GO:0005524(ATP binding);GO:0005654(nucleoplasm);GO:0005730(nucleolus);GO:0005739(mitochondrion);GO:0006468(protein phosphorylation);GO:0006978(DNA damage response, signal transduction by p53 class mediator resulting …	04010(MAPK signaling pathway);04114(Oocyte meiosis);04150(mTOR signaling pathway);04714(Thermogenesis);04720(Long-term potentiation);04722(Neurotrophin signaling pathway);04914(Progesterone-mediated oocyte maturation);04931(Insulin resistance)	K04373	EC:2.7.11.1	ribosomal protein S6 kinase polypeptide 6 [Source:MGI Symbol;Acc:MGI:1914321]	protein_coding	0.0001	0.0001	0.0001	0.613176	0.0001	1.72435	0.000128335	-12.9278	5.9594e-05	0.00400771	down	yes
123673	0	chr3	-	89995453	89998666	ENSMUST00000197767	7	1092	MSTRG.38833	Hax1	GO:0000932(P-body);GO:0005515(protein binding);GO:0005634(nucleus);GO:0005667(transcription factor complex);GO:0005737(cytoplasm);GO:0005739(mitochondrion);GO:0005741(mitochondrial outer membrane);GO:0005758(mitochondrial intermembrane space);GO:0005783(endoplasmic reticulum);GO:0005886(plasma membrane);GO:0005938(cell cortex);GO:0007166(cell surface receptor signaling pathway);GO:0014068(positiv…	NA	K16220	NA	HCLS1 associated X-1 [Source:MGI Symbol;Acc:MGI:1346319]	protein_coding	0.0001	0.0001	0.0001	0.0001	2.96469	3.31989	4.77351e-05	-14.3546	5.9715e-05	0.00400771	down	yes
85502	0	chr17	-	29693460	29717009	ENSMUST00000129091	5	7117	MSTRG.26798	Ccdc167	GO:0003674(molecular_function);GO:0005575(cellular_component);GO:0008150(biological_process);GO:0016020(membrane);GO:0016021(integral component of membrane)	NA	NA	NA	coiled-coil domain containing 167 [Source:MGI Symbol;Acc:MGI:1915847]	protein_coding	0.0001	0.0001	0.000198	1.24386	0.0001	1.90424	0.000126421	-12.9495	5.98838e-05	0.00400771	down	yes
114466	0	chr2	+	131234105	131248025	ENSMUST00000110199	7	3057	MSTRG.35782	Mavs	GO:0001934(positive regulation of protein phosphorylation);GO:0002218(activation of innate immune response);GO:0002230(positive regulation of defense response to virus by host);GO:0002376(immune system process);GO:0002735(positive regulation of myeloid dendritic cell cytokine production);GO:0005515(protein binding);GO:0005739(mitochondrion);GO:0005741(mitochondrial outer membrane);GO:0005777(pero…	04621(NOD-like receptor signaling pathway);04622(RIG-I-like receptor signaling pathway);04623(Cytosolic DNA-sensing pathway);05160(Hepatitis C);05161(Hepatitis B);05162(Measles);05164(Influenza A);05168(Herpes simplex virus 1 infection);05169(Epstein-Barr virus infection)	K12648	NA	mitochondrial antiviral signaling protein [Source:MGI Symbol;Acc:MGI:2444773]	protein_coding	0.0001	1.82454	0.844666	0.0001	0.0001	0.0001	8897.7	13.1192	6.01423e-05	0.0040156	up	yes
126757	0	chr3	+	122132002	122180061	ENSMUST00000141135	27	3606	MSTRG.39759	Abca4	GO:0000166(nucleotide binding);GO:0001750(photoreceptor outer segment);GO:0005319(lipid transporter activity);GO:0005524(ATP binding);GO:0005548(phospholipid transporter activity);GO:0005783(endoplasmic reticulum);GO:0005887(integral component of plasma membrane);GO:0006649(phospholipid transfer to membrane);GO:0006869(lipid transport);GO:0007601(visual perception);GO:0016020(membrane);GO:0016021…	02010(ABC transporters)	K05644	NA	ATP-binding cassette, sub-family A (ABC1), member 4 [Source:MGI Symbol;Acc:MGI:109424]	protein_coding	0.0001	0.0001	0.0001	0.695547	1.64928	0.0001	0.000127936	-12.9323	6.01628e-05	0.0040156	down	yes
176812	0	chr7	+	120843600	120904001	ENSMUST00000106489	18	3047	MSTRG.55431	Eef2k	GO:0000166(nucleotide binding);GO:0002931(response to ischemia);GO:0004674(protein serine/threonine kinase activity);GO:0004686(elongation factor-2 kinase activity);GO:0005509(calcium ion binding);GO:0005515(protein binding);GO:0005516(calmodulin binding);GO:0005524(ATP binding);GO:0006414(translational elongation);GO:0006468(protein phosphorylation);GO:0008135(translation factor activity, RNA bi…	04152(AMPK signaling pathway);04921(Oxytocin signaling pathway)	K08292	EC:2.7.11.20	eukaryotic elongation factor-2 kinase [Source:MGI Symbol;Acc:MGI:1195261]	protein_coding	0.0001	0.0001	0.0001	1.109	0.0001	1.03353	0.000140015	-12.8021	6.02917e-05	0.00402061	down	yes
25340	0	chr10	+	62980239	63004466	ENSMUST00000131718	13	2816	MSTRG.7711	Rufy2	GO:0005634(nucleus);GO:0005737(cytoplasm);GO:0017124(SH3 domain binding);GO:0046872(metal ion binding)	NA	NA	NA	RUN and FYVE domain-containing 2 [Source:MGI Symbol;Acc:MGI:1917682]	protein_coding	1.31086	1.04627	0.0001	0.0001	0.0001	0.0001	7857.44	12.9398	6.0391e-05	0.00402365	up	yes
104927	0	chr2	+	24976033	25054057	ENSMUST00000045295	35	4574	MSTRG.32951	Pnpla7	GO:0004622(lysophospholipase activity);GO:0005783(endoplasmic reticulum);GO:0005789(endoplasmic reticulum membrane);GO:0005811(lipid droplet);GO:0006629(lipid metabolic process);GO:0016020(membrane);GO:0016021(integral component of membrane);GO:0016042(lipid catabolic process);GO:0016787(hydrolase activity);GO:0034638(phosphatidylcholine catabolic process);GO:0052689(carboxylic ester hydrolase ac…	00564(Glycerophospholipid metabolism)	K14676	EC:3.1.1.5	patatin-like phospholipase domain containing 7 [Source:MGI Symbol;Acc:MGI:2385325]	protein_coding	0.115019	1.72455	0.548884	0.010116	0.0001	0.0001	231.529	7.85505	6.08281e-05	0.00404916	up	yes
197806	0	chr9	-	104098272	104103019	ENSMUST00000188000	2	2225	MSTRG.61952	Ackr4	GO:0004930(G protein-coupled receptor activity);GO:0004950(chemokine receptor activity);GO:0005044(scavenger receptor activity);GO:0005768(endosome);GO:0005769(early endosome);GO:0005886(plasma membrane);GO:0006897(endocytosis);GO:0006935(chemotaxis);GO:0006955(immune response);GO:0007165(signal transduction);GO:0007186(G protein-coupled receptor signaling pathway);GO:0007204(positive regulation …	04060(Cytokine-cytokine receptor interaction)	K04186	NA	atypical chemokine receptor 4 [Source:MGI Symbol;Acc:MGI:2181676]	protein_coding	0.0001	0.0001	0.0001	1.26037	2.14481	0.0001	8.80984e-05	-13.4705	6.10421e-05	0.00405618	down	yes
172627	0	chr7	-	80454993	80535119	ENSMUST00000081314	22	4598	MSTRG.54231	Blm	GO:0000079(regulation of cyclin-dependent protein serine/threonine kinase activity);GO:0000166(nucleotide binding);GO:0000228(nuclear chromosome);GO:0000400(four-way junction DNA binding);GO:0000403(Y-form DNA binding);GO:0000405(bubble DNA binding);GO:0000723(telomere maintenance);GO:0000724(double-strand break repair via homologous recombination);GO:0000729(DNA double-strand break processing);G…	03440(Homologous recombination);03460(Fanconi anemia pathway)	K10901	EC:3.6.4.12	Bloom syndrome, RecQ like helicase [Source:MGI Symbol;Acc:MGI:1328362]	protein_coding	0.0001	0.0001	0.0001	0.555583	0.0001	2.05274	0.000115012	-13.0859	6.11509e-05	0.0040598	down	yes
109703	0	chr2	-	77895766	77946183	ENSMUST00000111819	20	3090	MSTRG.34420	Cwc22	GO:0000398(mRNA splicing, via spliceosome);GO:0003723(RNA binding);GO:0005515(protein binding);GO:0005634(nucleus);GO:0005681(spliceosomal complex);GO:0005829(cytosol);GO:0006397(mRNA processing);GO:0008380(RNA splicing);GO:0016607(nuclear speck);GO:0071005(U2-type precatalytic spliceosome);GO:0071006(U2-type catalytic step 1 spliceosome);GO:0071007(U2-type catalytic step 2 spliceosome);GO:007101…	NA	K13100	NA	CWC22 spliceosome-associated protein [Source:MGI Symbol;Acc:MGI:2136773]	protein_coding	0.0001	0.0001	0.0001	1.42557	0.0001	0.870508	0.000130652	-12.902	6.15708e-05	0.00407911	down	yes
64153	0	chr14	-	52006077	52014582	ENSMUST00000226522	5	2804	MSTRG.20589	Zfp219	GO:0000122(negative regulation of transcription by RNA polymerase II);GO:0000978(RNA polymerase II cis-regulatory region sequence-specific DNA binding);GO:0001227(DNA-binding transcription repressor activity, RNA polymerase II-specific);GO:0003676(nucleic acid binding);GO:0003677(DNA binding);GO:0003700(DNA-binding transcription factor activity);GO:0005515(protein binding);GO:0005634(nucleus);GO:…	NA	NA	NA	zinc finger protein 219 [Source:MGI Symbol;Acc:MGI:1917140]	protein_coding	0.93467	1.60766	0.0001	0.0001	0.0001	0.0001	8474.76	13.049	6.18112e-05	0.00408189	up	yes
187296	0	chr8	+	105373819	105382241	ENSMUST00000214056	23	3654	MSTRG.58483	Plekhg4	GO:0003674(molecular_function);GO:0005085(guanyl-nucleotide exchange factor activity);GO:0005575(cellular_component);GO:0090630(activation of GTPase activity)	NA	NA	NA	pleckstrin homology domain containing, family G (with RhoGef domain) member 4 [Source:MGI Symbol;Acc:MGI:2142544]	protein_coding	0.0001	0.0001	0.0001	0.728354	0.0001	1.36746	0.000143136	-12.7703	6.19177e-05	0.00408531	down	yes
148786	0	chr5	-	115648180	115652981	ENSMUST00000121746	3	1568	MSTRG.47333	Bicdl1	GO:0005515(protein binding);GO:0005737(cytoplasm);GO:0005813(centrosome);GO:0005815(microtubule organizing center);GO:0005856(cytoskeleton);GO:0007399(nervous system development);GO:0016020(membrane);GO:0016021(integral component of membrane);GO:0017137(Rab GTPase binding);GO:0031175(neuron projection development);GO:0034452(dynactin binding);GO:0047496(vesicle transport along microtubule);GO:005…	NA	K16756	NA	BICD family like cargo adaptor 1 [Source:MGI Symbol;Acc:MGI:1922915]	protein_coding	0.0001	0.0001	0.0001	1.64978	0.0001	3.17924	6.21231e-05	-13.9745	6.26381e-05	0.0041292	down	yes
3971	0	X	-	101404384	101419798	ENSMUST00000117901	24	5178	MSTRG.1080	Zmym3	GO:0000981(DNA-binding transcription factor activity, RNA polymerase II-specific);GO:0005515(protein binding);GO:0005634(nucleus);GO:0005654(nucleoplasm);GO:0006357(regulation of transcription by RNA polymerase II);GO:0007010(cytoskeleton organization);GO:0008270(zinc ion binding);GO:0022604(regulation of cell morphogenesis);GO:0046872(metal ion binding)	NA	NA	NA	zinc finger, MYM-type 3 [Source:MGI Symbol;Acc:MGI:1927231]	protein_coding	0.0001	0.0001	0.0001	0.0001	4.91697	0.202269	5.86013e-05	-14.0587	6.30841e-05	0.00414458	down	yes
158428	0	chr6	+	84019385	84210857	ENSMUST00000203695	56	6504	MSTRG.50307	Dysf	GO:0001525(angiogenesis);GO:0001778(plasma membrane repair);GO:0001938(positive regulation of endothelial cell proliferation);GO:0002280(monocyte activation involved in immune response);GO:0002281(macrophage activation involved in immune response);GO:0005509(calcium ion binding);GO:0005515(protein binding);GO:0005543(phospholipid binding);GO:0005544(calcium-dependent phospholipid binding);GO:0005…	NA	K18261	NA	dysferlin [Source:MGI Symbol;Acc:MGI:1349385]	protein_coding	0.0001	0.0001	0.0001	1.04133	0.0001	0.361631	0.000213819	-12.1913	6.33986e-05	0.00416098	down	yes
147954	0	chr5	+	110176701	110226470	ENSMUST00000112512	24	8132	MSTRG.47113	Golga3	GO:0005654(nucleoplasm);GO:0005730(nucleolus);GO:0005794(Golgi apparatus);GO:0005829(cytosol);GO:0007283(spermatogenesis);GO:0017119(Golgi transport complex);GO:0090498(extrinsic component of Golgi membrane)	NA	NA	NA	golgi autoantigen, golgin subfamily a, 3 [Source:MGI Symbol;Acc:MGI:96958]	protein_coding	0.0001	0.0001	0.0001	1.49841	0.0001	0.266644	0.000169957	-12.5225	6.35172e-05	0.00416201	down	yes
79747	0	chr16	-	56724609	56795855	ENSMUST00000023437	16	2698	MSTRG.25260	Adgrg7	GO:0004888(transmembrane signaling receptor activity);GO:0004930(G protein-coupled receptor activity);GO:0005887(integral component of plasma membrane);GO:0007165(signal transduction);GO:0007166(cell surface receptor signaling pathway);GO:0007186(G protein-coupled receptor signaling pathway);GO:0007189(adenylate cyclase-activating G protein-coupled receptor signaling pathway);GO:0016020(membrane)…	NA	K08464	NA	adhesion G protein-coupled receptor G7 [Source:MGI Symbol;Acc:MGI:2441732]	protein_coding	23.6068	21.743	26.7912	0.127825	0.176197	1.72774	35.5067	5.15002	6.39171e-05	0.00417668	up	yes
185561	0	chr8	+	84066836	84096992	ENSMUST00000005600	21	4172	MSTRG.57973	Rfx1	GO:0000978(RNA polymerase II cis-regulatory region sequence-specific DNA binding);GO:0003677(DNA binding);GO:0003700(DNA-binding transcription factor activity);GO:0005634(nucleus);GO:0005654(nucleoplasm);GO:0006355(regulation of transcription, DNA-templated);GO:0006357(regulation of transcription by RNA polymerase II);GO:0043231(intracellular membrane-bounded organelle);GO:1990837(sequence-specif…	NA	K09173	NA	regulatory factor X, 1 (influences HLA class II expression) [Source:MGI Symbol;Acc:MGI:105982]	protein_coding	0.0001	0.0001	0.0001	1.14374	0.582626	0.0001	0.000173766	-12.4906	6.42038e-05	0.00418486	down	yes
5918	0	X	+	151198140	151318309	ENSMUST00000096285	22	8551	MSTRG.1688	Wnk3	GO:0000166(nucleotide binding);GO:0004672(protein kinase activity);GO:0004674(protein serine/threonine kinase activity);GO:0005524(ATP binding);GO:0005737(cytoplasm);GO:0005829(cytosol);GO:0005912(adherens junction);GO:0005923(bicellular tight junction);GO:0006468(protein phosphorylation);GO:0006884(cell volume homeostasis);GO:0007231(osmosensory signaling pathway);GO:0010765(positive regulation …	NA	K08867	EC:2.7.11.1	WNK lysine deficient protein kinase 3 [Source:MGI Symbol;Acc:MGI:2652875]	protein_coding	0.0001	0.0001	0.0001	0.30219	0.448428	0.0001	0.000399617	-11.2891	6.42662e-05	0.00418486	down	yes
94522	0	chr18	-	46713204	46728355	ENSMUST00000234819	4	1466	MSTRG.29643	Cdo1	GO:0005506(iron ion binding);GO:0005829(cytosol);GO:0005886(plasma membrane);GO:0007595(lactation);GO:0008198(ferrous iron binding);GO:0010243(response to organonitrogen compound);GO:0016491(oxidoreductase activity);GO:0016702(oxidoreductase activity, acting on single donors with incorporation of molecular oxygen, incorporation of two atoms of oxygen);GO:0017172(cysteine dioxygenase activity);GO:…	00270(Cysteine and methionine metabolism);00430(Taurine and hypotaurine metabolism)	K00456	EC:1.13.11.20	cysteine dioxygenase 1, cytosolic [Source:MGI Symbol;Acc:MGI:105925]	protein_coding	10.7561	0.0001	0.989336	0.0001	0.0001	0.0001	39151.7	15.2568	6.43397e-05	0.004186	up	yes
43669	0	chr11	+	120713978	120715554	ENSMUST00000151852	5	704	MSTRG.13263	Lrrc45	GO:0003674(molecular_function);GO:0005515(protein binding);GO:0005654(nucleoplasm);GO:0005737(cytoplasm);GO:0005813(centrosome);GO:0005815(microtubule organizing center);GO:0005829(cytosol);GO:0005856(cytoskeleton);GO:0005886(plasma membrane);GO:0008150(biological_process)	NA	NA	NA	leucine rich repeat containing 45 [Source:MGI Symbol;Acc:MGI:2387183]	protein_coding	0.0001	0.0001	0.0001	0.0001	4.99568	4.17557	3.27105e-05	-14.8999	6.45032e-05	0.00419177	down	yes
195548	0	chr9	+	72275004	72363761	ENSMUST00000183410	21	4200	MSTRG.61173	Zfp280d	GO:0003676(nucleic acid binding);GO:0003677(DNA binding);GO:0003700(DNA-binding transcription factor activity);GO:0005634(nucleus);GO:0006355(regulation of transcription, DNA-templated);GO:0046872(metal ion binding)	NA	NA	NA	zinc finger protein 280D [Source:MGI Symbol;Acc:MGI:2384583]	protein_coding	0.0001	0.0001	0.0001	0.0001	0.905804	0.640996	0.000193936	-12.3321	6.45405e-05	0.00419177	down	yes
131603	0	chr4	+	52439243	52488260	ENSMUST00000117280	25	5328	MSTRG.41530	Smc2	GO:0000166(nucleotide binding);GO:0000228(nuclear chromosome);GO:0000793(condensed chromosome);GO:0000796(condensin complex);GO:0000797(condensin core heterodimer);GO:0005515(protein binding);GO:0005524(ATP binding);GO:0005634(nucleus);GO:0005654(nucleoplasm);GO:0005694(chromosome);GO:0005730(nucleolus);GO:0005737(cytoplasm);GO:0007049(cell cycle);GO:0007076(mitotic chromosome condensation);GO:00…	NA	K06674	NA	structural maintenance of chromosomes 2 [Source:MGI Symbol;Acc:MGI:106067]	protein_coding	0.0001	0.0001	0.0001	0.197139	0.0001	4.23677	6.76588e-05	-13.8514	6.48883e-05	0.00420533	down	yes
81379	0	chr16	+	94570479	94692201	ENSMUST00000122284	11	2311	MSTRG.25700	Dyrk1a	GO:0000166(nucleotide binding);GO:0000381(regulation of alternative mRNA splicing, via spliceosome);GO:0003713(transcription coactivator activity);GO:0003779(actin binding);GO:0004672(protein kinase activity);GO:0004674(protein serine/threonine kinase activity);GO:0004712(protein serine/threonine/tyrosine kinase activity);GO:0004713(protein tyrosine kinase activity);GO:0004715(non-membrane spanni…	NA	K08825	EC:2.7.12.1	dual-specificity tyrosine-(Y)-phosphorylation regulated kinase 1a [Source:MGI Symbol;Acc:MGI:1330299]	protein_coding	0.0001	0.0001	0.0001	0.0001	4.50737	0.985155	5.46187e-05	-14.1602	6.49181e-05	0.00420533	down	yes
155896	0	chr6	+	48647384	48660388	ENSMUST00000203509	5	3138	MSTRG.49545	Gimap8	GO:0000166(nucleotide binding);GO:0005525(GTP binding);GO:0005737(cytoplasm);GO:0005739(mitochondrion);GO:0005783(endoplasmic reticulum);GO:0005794(Golgi apparatus);GO:0005829(cytosol);GO:0070232(regulation of T cell apoptotic process)	NA	NA	NA	GTPase, IMAP family member 8 [Source:MGI Symbol;Acc:MGI:2685303]	protein_coding	0.0001	0.78146	1.23195	0.0001	0.0001	0.0001	6711.69	12.7125	6.52435e-05	0.00421545	up	yes
122423	0	chr3	-	79603803	79628697	ENSMUST00000120992	13	2233	MSTRG.38516	Etfdh	GO:0004174(electron-transferring-flavoprotein dehydrogenase activity);GO:0005739(mitochondrion);GO:0005743(mitochondrial inner membrane);GO:0006979(response to oxidative stress);GO:0009055(electron transfer activity);GO:0016020(membrane);GO:0016491(oxidoreductase activity);GO:0017133(mitochondrial electron transfer flavoprotein complex);GO:0022900(electron transport chain);GO:0022904(respiratory …	NA	K00311	EC:1.5.5.1	electron transferring flavoprotein, dehydrogenase [Source:MGI Symbol;Acc:MGI:106100]	protein_coding	0.0001	0.0001	0.0001	0.64468	0.0001	7.80103	3.55206e-05	-14.781	6.56244e-05	0.00423298	down	yes
179157	0	chr7	-	140863670	140882309	ENSMUST00000026559	7	1461	MSTRG.56033	Sirt3	GO:0005515(protein binding);GO:0005634(nucleus);GO:0005737(cytoplasm);GO:0005739(mitochondrion);GO:0005743(mitochondrial inner membrane);GO:0005759(mitochondrial matrix);GO:0006476(protein deacetylation);GO:0008270(zinc ion binding);GO:0009060(aerobic respiration);GO:0016020(membrane);GO:0016575(histone deacetylation);GO:0016740(transferase activity);GO:0017136(NAD-dependent histone deacetylase a…	05230(Central carbon metabolism in cancer)	K11413	EC:3.5.1.-	sirtuin 3 [Source:MGI Symbol;Acc:MGI:1927665]	protein_coding	2.22181	2.01073	0.0001	0.0001	0.0001	0.0001	14108.8	13.7843	6.56281e-05	0.00423298	up	yes
162340	0	chr6	+	128362967	128376146	ENSMUST00000073316	8	4652	MSTRG.51479	Foxm1	GO:0000086(G2/M transition of mitotic cell cycle);GO:0000122(negative regulation of transcription by RNA polymerase II);GO:0000977(RNA polymerase II regulatory region sequence-specific DNA binding);GO:0003677(DNA binding);GO:0003700(DNA-binding transcription factor activity);GO:0005634(nucleus);GO:0006355(regulation of transcription, DNA-templated);GO:0006978(DNA damage response, signal transduct…	04218(Cellular senescence)	K09406	NA	forkhead box M1 [Source:MGI Symbol;Acc:MGI:1347487]	protein_coding	0.0001	0.0001	0.0001	0.0001	1.38871	0.457408	0.000162495	-12.5873	6.57188e-05	0.00423464	down	yes
163115	0	chr6	+	137252465	137463227	ENSMUST00000077115	27	5049	MSTRG.51716	Ptpro	GO:0000902(cell morphogenesis);GO:0002548(monocyte chemotaxis);GO:0003093(regulation of glomerular filtration);GO:0003105(negative regulation of glomerular filtration);GO:0004721(phosphoprotein phosphatase activity);GO:0004725(protein tyrosine phosphatase activity);GO:0005515(protein binding);GO:0005886(plasma membrane);GO:0006470(protein dephosphorylation);GO:0007411(axon guidance);GO:0016020(me…	NA	NA	NA	protein tyrosine phosphatase, receptor type, O [Source:MGI Symbol;Acc:MGI:1097152]	protein_coding	0.0001	0.0001	0.0001	4.75341	0.0001	0.189717	6.06891e-05	-14.0082	6.64819e-05	0.00427331	down	yes
38028	0	chr11	+	78346666	78348979	ENSMUST00000100755	5	933	MSTRG.11619	Unc119	GO:0000281(mitotic cytokinesis);GO:0000922(spindle pole);GO:0005515(protein binding);GO:0005737(cytoplasm);GO:0005813(centrosome);GO:0005815(microtubule organizing center);GO:0005819(spindle);GO:0005856(cytoskeleton);GO:0006897(endocytosis);GO:0007399(nervous system development);GO:0007601(visual perception);GO:0008289(lipid binding);GO:0015031(protein transport);GO:0042953(lipoprotein transport)…	NA	NA	NA	unc-119 lipid binding chaperone [Source:MGI Symbol;Acc:MGI:1328357]	protein_coding	0.006266	0.0001	0.0001	0.895419	0.073087	4.52131	0.00117782	-9.72967	6.69022e-05	0.00429294	down	yes
167043	0	chr7	-	25721482	25754750	ENSMUST00000043765	15	3354	MSTRG.52640	Hnrnpul1	GO:0003723(RNA binding);GO:0005515(protein binding);GO:0005634(nucleus);GO:0005654(nucleoplasm);GO:0006396(RNA processing);GO:0009615(response to virus);GO:0019899(enzyme binding)	05164(Influenza A)	K15047	NA	heterogeneous nuclear ribonucleoprotein U-like 1 [Source:MGI Symbol;Acc:MGI:2443517]	protein_coding	0.0001	0.0001	0.000182	3.30544	0.0001	2.83554	6.22041e-05	-13.9726	6.7184e-05	0.00429908	down	yes
13063	0	chr1	+	66251647	66442581	ENSMUST00000114018	13	5303	MSTRG.3454	Map2	GO:0000226(microtubule cytoskeleton organization);GO:0001578(microtubule bundle formation);GO:0002162(dystroglycan binding);GO:0003779(actin binding);GO:0005515(protein binding);GO:0005516(calmodulin binding);GO:0005519(cytoskeletal regulatory protein binding);GO:0005737(cytoplasm);GO:0005790(smooth endoplasmic reticulum);GO:0005791(rough endoplasmic reticulum);GO:0005856(cytoskeleton);GO:0005874…	NA	K10430	NA	microtubule-associated protein 2 [Source:MGI Symbol;Acc:MGI:97175]	protein_coding	0.014497	0.027077	0.0001	1.79069	2.0131	0.276056	0.0102146	-6.61322	6.73676e-05	0.00430433	down	yes
138236	0	chr4	-	140514485	140648750	ENSMUST00000105799	29	4508	MSTRG.43709	Arhgef10l	GO:0005085(guanyl-nucleotide exchange factor activity);GO:0005089(Rho guanyl-nucleotide exchange factor activity);GO:0005096(GTPase activator activity);GO:0005515(protein binding);GO:0005737(cytoplasm);GO:0005829(cytosol);GO:0030036(actin cytoskeleton organization);GO:0032933(SREBP signaling pathway);GO:0043547(positive regulation of GTPase activity);GO:0051496(positive regulation of stress fiber…	NA	K16727	NA	Rho guanine nucleotide exchange factor (GEF) 10-like [Source:MGI Symbol;Acc:MGI:1920004]	protein_coding	0.000801	1.09674	0.40152	0.0001	0.0001	0.001156	1105.5	10.1105	6.7553e-05	0.00431249	up	yes
98041	0	chr19	-	5758663	5771398	ENSMUST00000236773	17	2395	MSTRG.30767	Scyl1	GO:0004672(protein kinase activity);GO:0005515(protein binding);GO:0005524(ATP binding);GO:0005737(cytoplasm);GO:0005793(endoplasmic reticulum-Golgi intermediate compartment);GO:0005794(Golgi apparatus);GO:0005801(cis-Golgi network);GO:0005815(microtubule organizing center);GO:0005829(cytosol);GO:0005856(cytoskeleton);GO:0006468(protein phosphorylation);GO:0006890(retrograde vesicle-mediated tran…	NA	K08876	NA	SCY1-like 1 (S. cerevisiae) [Source:MGI Symbol;Acc:MGI:1931787]	protein_coding	0.0001	2.09596	0.853099	0.0001	0.0001	0.0001	9830.53	13.2631	6.76126e-05	0.00431261	up	yes
62160	0	chr14	+	31027478	31085044	ENSMUST00000135704	20	3256	MSTRG.19949	Pbrm1	GO:0000776(kinetochore);GO:0001825(blastocyst formation);GO:0001890(placenta development);GO:0001974(blood vessel remodeling);GO:0003007(heart morphogenesis);GO:0003349(epicardium-derived cardiac endothelial cell differentiation);GO:0003677(DNA binding);GO:0003682(chromatin binding);GO:0005515(protein binding);GO:0005634(nucleus);GO:0005654(nucleoplasm);GO:0006325(chromatin organization);GO:00063…	05225(Hepatocellular carcinoma)	K11757	NA	polybromo 1 [Source:MGI Symbol;Acc:MGI:1923998]	protein_coding	0.0001	0.0001	0.0001	0.338943	0.0001	6.16795	4.61042e-05	-14.4047	6.92581e-05	0.00438762	down	yes
146885	0	chr5	+	100039985	100068760	ENSMUST00000169390	6	1833	MSTRG.46754	Enoph1	GO:0000287(magnesium ion binding);GO:0005634(nucleus);GO:0005737(cytoplasm);GO:0008652(cellular amino acid biosynthetic process);GO:0009086(methionine biosynthetic process);GO:0016311(dephosphorylation);GO:0016787(hydrolase activity);GO:0019284(L-methionine salvage from S-adenosylmethionine);GO:0019509(L-methionine salvage from methylthioadenosine);GO:0043715(2,3-diketo-5-methylthiopentyl-1-phosp…	00270(Cysteine and methionine metabolism)	K09880	EC:3.1.3.77	enolase-phosphatase 1 [Source:MGI Symbol;Acc:MGI:1915120]	protein_coding	0.017811	0.026121	0.000894	0.063145	1.3579	7.31463	0.00513137	-7.60644	6.94875e-05	0.00439843	down	yes
142464	0	chr5	-	31036036	31048924	ENSMUST00000080431	18	3218	MSTRG.45284	Slc5a6	GO:0005886(plasma membrane);GO:0006811(ion transport);GO:0006814(sodium ion transport);GO:0008523(sodium-dependent multivitamin transmembrane transporter activity);GO:0012506(vesicle membrane);GO:0015225(biotin transmembrane transporter activity);GO:0015233(pantothenate transmembrane transporter activity);GO:0015293(symporter activity);GO:0015878(biotin transport);GO:0015887(pantothenate transmem…	04977(Vitamin digestion and absorption)	K14386	NA	solute carrier family 5 (sodium-dependent vitamin transporter), member 6 [Source:MGI Symbol;Acc:MGI:2660847]	protein_coding	0.0001	0.0001	0.0001	0.0001	1.5538	0.582612	0.000140416	-12.798	7.07575e-05	0.00446903	down	yes
143335	0	chr5	-	35661559	35679472	ENSMUST00000114233	7	1901	MSTRG.45503	Htra3	GO:0004175(endopeptidase activity);GO:0004252(serine-type endopeptidase activity);GO:0005515(protein binding);GO:0005520(insulin-like growth factor binding);GO:0005576(extracellular region);GO:0006508(proteolysis);GO:0008233(peptidase activity);GO:0008236(serine-type peptidase activity);GO:0016787(hydrolase activity);GO:0030512(negative regulation of transforming growth factor beta receptor signa…	NA	K08785	EC:3.4.21.-	HtrA serine peptidase 3 [Source:MGI Symbol;Acc:MGI:1925808]	protein_coding	0.0001	3.69481	0.911594	0.0001	0.0001	0.0001	15355	13.9064	7.21295e-05	0.00454258	up	yes
83790	0	chr17	-	24508850	24519208	ENSMUST00000088464	20	2504	MSTRG.26488	Traf7	GO:0000151(ubiquitin ligase complex);GO:0000185(activation of MAPKKK activity);GO:0004842(ubiquitin-protein transferase activity);GO:0005515(protein binding);GO:0005634(nucleus);GO:0005886(plasma membrane);GO:0006364(rRNA processing);GO:0006915(apoptotic process);GO:0008270(zinc ion binding);GO:0016567(protein ubiquitination);GO:0034511(U3 snoRNA binding);GO:0043231(intracellular membrane-bounded…	NA	K10646	EC:2.3.2.27	TNF receptor-associated factor 7 [Source:MGI Symbol;Acc:MGI:3042141]	protein_coding	3.71346	0.000421	0.930301	0.000135	0.000144	0.000305	7952.37	12.9572	7.243e-05	0.00455766	up	yes
102125	0	chr19	-	45792346	45816061	ENSMUST00000162528	10	2395	MSTRG.31911	Kcnip2	GO:0005244(voltage-gated ion channel activity);GO:0005250(A-type (transient outward) potassium channel activity);GO:0005267(potassium channel activity);GO:0005509(calcium ion binding);GO:0005737(cytoplasm);GO:0005886(plasma membrane);GO:0006811(ion transport);GO:0006813(potassium ion transport);GO:0008076(voltage-gated potassium channel complex);GO:0015459(potassium channel regulator activity);GO…	NA	NA	NA	Kv channel-interacting protein 2 [Source:MGI Symbol;Acc:MGI:2135916]	protein_coding	1.62886	0.0001	0.864687	0.0001	0.0001	0.0001	8312.16	13.021	7.28182e-05	0.00457824	up	yes
44013	0	chr12	+	3891728	3907842	ENSMUST00000172689	18	2328	MSTRG.13363	Dnmt3a	GO:0000122(negative regulation of transcription by RNA polymerase II);GO:0000278(mitotic cell cycle);GO:0000775(chromosome, centromeric region);GO:0000791(euchromatin);GO:0000792(heterochromatin);GO:0000978(RNA polymerase II cis-regulatory region sequence-specific DNA binding);GO:0001741(XY body);GO:0003677(DNA binding);GO:0003682(chromatin binding);GO:0003886(DNA (cytosine-5-)-methyltransferase …	00270(Cysteine and methionine metabolism);05206(MicroRNAs in cancer)	K17398	EC:2.1.1.37	DNA methyltransferase 3A [Source:MGI Symbol;Acc:MGI:1261827]	protein_coding	0.0001	0.75433	4.21992	0.0001	0.0001	0.0001	16581.2	14.0173	7.40641e-05	0.00464096	up	yes
58329	0	chr13	+	97071643	97129515	ENSMUST00000042517	13	4547	MSTRG.18488	Fam169a	GO:0003674(molecular_function);GO:0005575(cellular_component);GO:0005634(nucleus);GO:0005635(nuclear envelope);GO:0005637(nuclear inner membrane);GO:0008150(biological_process);GO:0016020(membrane)	NA	NA	NA	family with sequence similarity 169, member A [Source:MGI Symbol;Acc:MGI:2444268]	protein_coding	0.0001	0.0001	0.0001	0.370561	0.0001	1.23751	0.000186548	-12.3882	7.4337e-05	0.00465026	down	yes
124686	0	chr3	+	95929278	95945565	ENSMUST00000015893	7	1381	MSTRG.39075	Anp32e	GO:0000812(Swr1 complex);GO:0005515(protein binding);GO:0005634(nucleus);GO:0005737(cytoplasm);GO:0006325(chromatin organization);GO:0019212(phosphatase inhibitor activity);GO:0031410(cytoplasmic vesicle);GO:0042393(histone binding);GO:0042981(regulation of apoptotic process);GO:0043086(negative regulation of catalytic activity);GO:0043486(histone exchange)	NA	K18648	NA	acidic (leucine-rich) nuclear phosphoprotein 32 family, member E [Source:MGI Symbol;Acc:MGI:1913721]	protein_coding	0.0001	0.0001	0.0001	0.0001	1.6622	2.804	6.71697e-05	-13.8618	7.52841e-05	0.00470164	down	yes
85185	0	chr17	+	28952258	28969549	ENSMUST00000233197	8	4196	MSTRG.26749	Kctd20	GO:0005515(protein binding);GO:0005737(cytoplasm);GO:0042327(positive regulation of phosphorylation);GO:0042802(identical protein binding)	NA	NA	NA	potassium channel tetramerisation domain containing 20 [Source:MGI Symbol;Acc:MGI:1914239]	protein_coding	0.0001	0.0001	0.0001	0.954564	0.0001	0.487278	0.000208053	-12.2308	7.54518e-05	0.0047043	down	yes
195486	0	chr9	-	71844273	71896396	ENSMUST00000183918	14	4308	MSTRG.61142	Tcf12	GO:0000790(nuclear chromatin);GO:0000976(transcription regulatory region sequence-specific DNA binding);GO:0000978(RNA polymerase II cis-regulatory region sequence-specific DNA binding);GO:0001228(DNA-binding transcription activator activity, RNA polymerase II-specific);GO:0003677(DNA binding);GO:0003700(DNA-binding transcription factor activity);GO:0005515(protein binding);GO:0005634(nucleus);GO…	NA	NA	NA	transcription factor 12 [Source:MGI Symbol;Acc:MGI:101877]	protein_coding	0.0001	0.0001	0.0001	2.0521	0.0001	0.407677	0.000121957	-13.0013	7.55154e-05	0.0047043	down	yes
194689	0	chr9	-	62878487	62887387	ENSMUST00000215501	3	2895	MSTRG.60890	Pias1	GO:0000082(G1/S transition of mitotic cell cycle);GO:0000122(negative regulation of transcription by RNA polymerase II);GO:0001085(RNA polymerase II transcription factor binding);GO:0003677(DNA binding);GO:0003712(transcription coregulator activity);GO:0003714(transcription corepressor activity);GO:0005515(protein binding);GO:0005634(nucleus);GO:0005654(nucleoplasm);GO:0006357(regulation of trans…	04120(Ubiquitin mediated proteolysis);04630(Jak-STAT signaling pathway);05160(Hepatitis C)	K04706	EC:2.3.2.-	protein inhibitor of activated STAT 1 [Source:MGI Symbol;Acc:MGI:1913125]	protein_coding	0.0001	0.0001	0.0001	0.563612	1.68806	0.0001	0.000133228	-12.8738	7.5852e-05	0.0047186	down	yes
150819	0	chr5	-	134656040	134678248	ENSMUST00000111233	15	3109	MSTRG.47943	Limk1	GO:0000166(nucleotide binding);GO:0004672(protein kinase activity);GO:0004674(protein serine/threonine kinase activity);GO:0005515(protein binding);GO:0005524(ATP binding);GO:0005634(nucleus);GO:0005737(cytoplasm);GO:0005794(Golgi apparatus);GO:0005829(cytosol);GO:0005856(cytoskeleton);GO:0005925(focal adhesion);GO:0006468(protein phosphorylation);GO:0016020(membrane);GO:0016301(kinase activity);…	04360(Axon guidance);04666(Fc gamma R-mediated phagocytosis);04810(Regulation of actin cytoskeleton);05170(Human immunodeficiency virus 1 infection)	K05743	EC:2.7.11.1	LIM-domain containing, protein kinase [Source:MGI Symbol;Acc:MGI:104572]	protein_coding	0.0001	0.0001	0.0001	0.486349	2.83817	0.0001	9.0236e-05	-13.4359	7.6231e-05	0.00472917	down	yes
37674	0	chr11	-	76416734	76509419	ENSMUST00000094012	22	5236	MSTRG.11510	Abr	GO:0002692(negative regulation of cellular extravasation);GO:0004674(protein serine/threonine kinase activity);GO:0005085(guanyl-nucleotide exchange factor activity);GO:0005096(GTPase activator activity);GO:0005829(cytosol);GO:0005886(plasma membrane);GO:0006468(protein phosphorylation);GO:0007165(signal transduction);GO:0007420(brain development);GO:0016020(membrane);GO:0030036(actin cytoskeleto…	NA	K20629	NA	active BCR-related gene [Source:MGI Symbol;Acc:MGI:107771]	protein_coding	0.449456	0.447394	0.345494	0.016763	0.016797	0.000678	36.2855	5.18132	7.64669e-05	0.00473862	up	yes
144615	0	chr5	-	64953106	64960048	ENSMUST00000239485	2	2603	MSTRG.45965	Tlr6	GO:0001774(microglial cell activation);GO:0001775(cell activation);GO:0002224(toll-like receptor signaling pathway);GO:0002376(immune system process);GO:0002755(MyD88-dependent toll-like receptor signaling pathway);GO:0004888(transmembrane signaling receptor activity);GO:0005102(signaling receptor binding);GO:0005515(protein binding);GO:0005794(Golgi apparatus);GO:0005886(plasma membrane);GO:0005…	04145(Phagosome);04620(Toll-like receptor signaling pathway);05142(Chagas disease (American trypanosomiasis));05152(Tuberculosis)	K10169	NA	toll-like receptor 6 [Source:MGI Symbol;Acc:MGI:1341296]	protein_coding	0.0001	0.603814	2.14499	0.0001	0.0001	0.0001	9163	13.1616	7.67746e-05	0.00474714	up	yes
189030	0	chr8	-	123232258	123236209	ENSMUST00000098327	3	2380	MSTRG.59472	Spata2l	GO:0003674(molecular_function);GO:0005737(cytoplasm);GO:0008150(biological_process)	04217(Necroptosis)	K17595	NA	spermatogenesis associated 2-like [Source:MGI Symbol;Acc:MGI:1926029]	protein_coding	0.0001	0.0001	0.0001	1.21288	1.28652	0.0001	0.000120024	-13.0244	7.7013e-05	0.00475794	down	yes
43028	0	chr11	+	117115238	117157559	ENSMUST00000103026	17	2589	MSTRG.13098	Sec14l1	GO:0002376(immune system process);GO:0005654(nucleoplasm);GO:0005737(cytoplasm);GO:0005794(Golgi apparatus);GO:0005829(cytosol);GO:0009968(negative regulation of signal transduction);GO:0015871(choline transport);GO:0039536(negative regulation of RIG-I signaling pathway);GO:0039552(RIG-I binding);GO:0045087(innate immune response)	NA	NA	NA	SEC14-like lipid binding 1 [Source:MGI Symbol;Acc:MGI:1921386]	protein_coding	0.0001	0.0001	0.0001	0.561508	0.0001	2.03635	0.000115475	-13.0801	7.85085e-05	0.00483435	down	yes
88285	0	chr17	-	45585200	45592575	ENSMUST00000163492	12	2216	MSTRG.27442	Slc29a1	GO:0001504(neurotransmitter uptake);GO:0005326(neurotransmitter transmembrane transporter activity);GO:0005337(nucleoside transmembrane transporter activity);GO:0005886(plasma membrane);GO:0005887(integral component of plasma membrane);GO:0006836(neurotransmitter transport);GO:0007595(lactation);GO:0015211(purine nucleoside transmembrane transporter activity);GO:0015213(uridine transmembrane tran…	05034(Alcoholism)	K15014	NA	solute carrier family 29 (nucleoside transporters), member 1 [Source:MGI Symbol;Acc:MGI:1927073]	protein_coding	3.56272	4.71429	0.000893	0.007194	0.006811	0.007472	385.431	8.59033	7.93359e-05	0.00486926	up	yes
17066	0	chr1	+	133259009	133301216	ENSMUST00000186917	22	4820	MSTRG.4785	Plekha6	GO:0003674(molecular_function);GO:0005515(protein binding);GO:0005575(cellular_component);GO:0008150(biological_process)	NA	NA	NA	pleckstrin homology domain containing, family A member 6 [Source:MGI Symbol;Acc:MGI:2388662]	protein_coding	0.0001	0.298309	2.4597	0.0001	0.0001	0.0001	9193.69	13.1664	7.94394e-05	0.00487161	up	yes
131506	0	chr4	+	48539935	48561918	ENSMUST00000061135	3	1589	MSTRG.41482	Msantd3	GO:0005575(cellular_component);GO:0008150(biological_process);GO:0042802(identical protein binding)	NA	NA	NA	Myb/SANT-like DNA-binding domain containing 3 [Source:MGI Symbol;Acc:MGI:1913915]	protein_coding	0.0001	0.0001	0.0001	0.019108	1.35964	0.654481	0.000147548	-12.7265	7.98408e-05	0.00489221	down	yes
62577	0	chr14	+	34053470	34076405	ENSMUST00000058725	17	2532	MSTRG.20057	Antxrl	GO:0004888(transmembrane signaling receptor activity);GO:0005886(plasma membrane);GO:0009986(cell surface);GO:0016020(membrane);GO:0016021(integral component of membrane);GO:0038023(signaling receptor activity);GO:0046872(metal ion binding);GO:1901998(toxin transport)	NA	NA	NA	anthrax toxin receptor-like [Source:MGI Symbol;Acc:MGI:1925726]	protein_coding	0.742631	1.54761	1.31137	0.050281	0.031745	0.0356	30.6192	4.93636	8.14441e-05	0.00497414	up	yes
28670	0	chr10	+	94514857	94590956	ENSMUST00000065060	4	5530	MSTRG.8647	Tmcc3	GO:0005783(endoplasmic reticulum);GO:0005789(endoplasmic reticulum membrane);GO:0008150(biological_process);GO:0012505(endomembrane system);GO:0016020(membrane);GO:0016021(integral component of membrane);GO:0042802(identical protein binding);GO:0071889(14-3-3 protein binding)	NA	NA	NA	transmembrane and coiled coil domains 3 [Source:MGI Symbol;Acc:MGI:2442900]	protein_coding	19.5693	15.0102	8.36522	0.207728	0.684884	1.16726	20.8483	4.38186	8.16351e-05	0.00498174	up	yes
38465	0	chr11	-	82981984	82991137	ENSMUST00000138797	5	2128	MSTRG.11780	Slfn9	GO:0000049(tRNA binding);GO:0000166(nucleotide binding);GO:0004518(nuclease activity);GO:0004519(endonuclease activity);GO:0004521(endoribonuclease activity);GO:0005524(ATP binding);GO:0005634(nucleus);GO:0005737(cytoplasm);GO:0008270(zinc ion binding);GO:0016787(hydrolase activity);GO:0046872(metal ion binding);GO:0051607(defense response to virus);GO:0090305(nucleic acid phosphodiester bond hyd…	NA	NA	NA	schlafen 9 [Source:MGI Symbol;Acc:MGI:2445121]	protein_coding	0.0001	0.0001	0.0001	0.644141	2.8589	0.0001	8.56375e-05	-13.5114	8.25405e-05	0.00502878	down	yes
74296	0	chr15	-	98831669	98871183	ENSMUST00000178486	55	19805	MSTRG.23685	Kmt2d	GO:0000976(transcription regulatory region sequence-specific DNA binding);GO:0001228(DNA-binding transcription activator activity, RNA polymerase II-specific);GO:0001555(oocyte growth);GO:0001701(in utero embryonic development);GO:0003713(transcription coactivator activity);GO:0005515(protein binding);GO:0005634(nucleus);GO:0005654(nucleoplasm);GO:0006325(chromatin organization);GO:0006342(chroma…	00310(Lysine degradation);04934(Cushing syndrome)	K09187	EC:2.1.1.43	lysine (K)-specific methyltransferase 2D [Source:MGI Symbol;Acc:MGI:2682319]	protein_coding	0.0001	0.082356	0.175842	6.89691	10.2942	7.16617	0.0106046	-6.55917	8.47487e-05	0.00513819	down	yes
27618	0	chr10	+	81718919	81721468	ENSMUST00000085664	3	1800	MSTRG.8293	Zfp433	GO:0003676(nucleic acid binding);GO:0005575(cellular_component);GO:0006355(regulation of transcription, DNA-templated);GO:0046872(metal ion binding)	NA	NA	NA	zinc finger protein 433 [Source:MGI Symbol;Acc:MGI:1920860]	protein_coding	0.0001	0.0001	0.0001	0.0001	1.51327	1.78441	9.09704e-05	-13.4242	8.49674e-05	0.00514727	down	yes
162083	0	chr6	+	125320659	125344839	ENSMUST00000176655	13	3354	MSTRG.51373	Scnn1a	GO:0005272(sodium channel activity);GO:0005737(cytoplasm);GO:0005886(plasma membrane);GO:0005887(integral component of plasma membrane);GO:0006811(ion transport);GO:0006814(sodium ion transport);GO:0015280(ligand-gated sodium channel activity);GO:0016020(membrane);GO:0016021(integral component of membrane);GO:0016324(apical plasma membrane);GO:0031514(motile cilium);GO:0034706(sodium channel comp…	04742(Taste transduction);04960(Aldosterone-regulated sodium reabsorption)	K04824	NA	sodium channel, nonvoltage-gated 1 alpha [Source:MGI Symbol;Acc:MGI:101782]	protein_coding	0.0001	0.0001	0.0001	0.0001	0.958538	0.810368	0.000169587	-12.5257	8.65396e-05	0.00521715	down	yes
5616	0	X	+	144317804	144374450	ENSMUST00000238864	27	4191	MSTRG.1603	Alg13	GO:0003824(catalytic activity);GO:0004577(N-acetylglucosaminyldiphosphodolichol N-acetylglucosaminyltransferase activity);GO:0005783(endoplasmic reticulum);GO:0006488(dolichol-linked oligosaccharide biosynthetic process);GO:0006508(proteolysis);GO:0008152(metabolic process);GO:0008233(peptidase activity);GO:0008234(cysteine-type peptidase activity);GO:0016740(transferase activity);GO:0016757(tran…	00510(N-Glycan biosynthesis)	K07432	EC:2.4.1.141	asparagine-linked glycosylation 13 [Source:MGI Symbol;Acc:MGI:1914824]	protein_coding	0.0001	0.276252	1.56835	0.0001	0.0001	0.0001	6149.01	12.5861	9.03501e-05	0.00541267	up	yes
164147	0	chr7	+	3629985	3642486	ENSMUST00000008517	14	3144	MSTRG.52019	Prpf31	GO:0000244(spliceosomal tri-snRNP complex assembly);GO:0000398(mRNA splicing, via spliceosome);GO:0003723(RNA binding);GO:0005634(nucleus);GO:0005654(nucleoplasm);GO:0005681(spliceosomal complex);GO:0005687(U4 snRNP);GO:0005690(U4atac snRNP);GO:0006397(mRNA processing);GO:0008380(RNA splicing);GO:0015030(Cajal body);GO:0016607(nuclear speck);GO:0030621(U4 snRNA binding);GO:0030622(U4atac snRNA bi…	03040(Spliceosome)	K12844	NA	pre-mRNA processing factor 31 [Source:MGI Symbol;Acc:MGI:1916238]	protein_coding	0.0001	0.0001	0.0001	2.40303	0.378503	0.0001	0.00010785	-13.1787	9.04507e-05	0.00541364	down	yes
61145	0	chr14	-	20548912	20618354	ENSMUST00000035340	21	6495	MSTRG.19673	Usp54	GO:0003674(molecular_function);GO:0005575(cellular_component);GO:0008150(biological_process);GO:0016579(protein deubiquitination);GO:0036459(thiol-dependent ubiquitinyl hydrolase activity)	NA	NA	NA	ubiquitin specific peptidase 54 [Source:MGI Symbol;Acc:MGI:1926037]	protein_coding	0.0001	0.013704	0.009648	4.52422	3.02146	0.005181	0.00310587	-8.33079	9.24533e-05	0.00551584	down	yes
44682	0	chr12	-	16672079	16757195	ENSMUST00000159120	33	6346	MSTRG.13632	Greb1	GO:0016020(membrane);GO:0016021(integral component of membrane)	NA	NA	NA	gene regulated by estrogen in breast cancer protein [Source:MGI Symbol;Acc:MGI:2149712]	protein_coding	0.0001	0.0001	0.0001	0.0001	0.185223	1.08281	0.000236568	-12.0455	9.29102e-05	0.00553868	down	yes
16689	0	chr1	-	130634773	130661632	ENSMUST00000027657	10	3045	MSTRG.4678	C4bp	GO:0002376(immune system process);GO:0005515(protein binding);GO:0005576(extracellular region);GO:0006958(complement activation, classical pathway);GO:0045087(innate immune response)	04610(Complement and coagulation cascades);05133(Pertussis)	K04002	NA	complement component 4 binding protein [Source:MGI Symbol;Acc:MGI:88229]	protein_coding	1.88103	0.64677	2.43588	0.027032	0.076845	0.028973	37.363	5.22354	9.37848e-05	0.00558191	up	yes
189670	0	chr9	+	6168612	6377519	ENSMUST00000168039	7	1795	MSTRG.59145	Pdgfd	GO:0005161(platelet-derived growth factor receptor binding);GO:0005576(extracellular region);GO:0005615(extracellular space);GO:0007275(multicellular organism development);GO:0008083(growth factor activity);GO:0008284(positive regulation of cell population proliferation);GO:0009987(cellular process);GO:0014068(positive regulation of phosphatidylinositol 3-kinase signaling);GO:0016020(membrane);GO…	01521(EGFR tyrosine kinase inhibitor resistance);04010(MAPK signaling pathway);04014(Ras signaling pathway);04015(Rap1 signaling pathway);04072(Phospholipase D signaling pathway);04151(PI3K-Akt signaling pathway);04510(Focal adhesion);04540(Gap junction);04810(Regulation of actin cytoskeleton);05215(Prostate cancer);05218(Melanoma);05231(Choline metabolism in cancer)	K05450	NA	platelet-derived growth factor, D polypeptide [Source:MGI Symbol;Acc:MGI:1919035]	protein_coding	0.0001	0.0001	0.0001	1.56821	0.0001	1.58405	9.51667e-05	-13.3592	9.49734e-05	0.00564816	down	yes
14085	0	chr1	-	80501188	80592832	ENSMUST00000190595	48	6025	MSTRG.3724	Dock10	GO:0005085(guanyl-nucleotide exchange factor activity);GO:0007264(small GTPase mediated signal transduction)	NA	K21853	NA	dedicator of cytokinesis 10 [Source:MGI Symbol;Acc:MGI:2146320]	protein_coding	0.0001	0.0001	0.0001	0.165403	1.42384	0.0001	0.000188757	-12.3712	9.63024e-05	0.0057181	down	yes
194583	0	chr9	+	61373672	61416976	ENSMUST00000161689	19	2836	MSTRG.60855	Tle3	GO:0003714(transcription corepressor activity);GO:0005515(protein binding);GO:0005634(nucleus);GO:0005654(nucleoplasm);GO:0005667(transcription factor complex);GO:0006355(regulation of transcription, DNA-templated);GO:0007275(multicellular organism development);GO:0007283(spermatogenesis);GO:0016055(Wnt signaling pathway);GO:0030154(cell differentiation);GO:0070491(repressing transcription factor…	NA	NA	NA	transducin-like enhancer of split 3 [Source:MGI Symbol;Acc:MGI:104634]	protein_coding	0.0001	1.15817	0.827775	0.0001	0.0001	0.0001	6620.15	12.6926	9.66065e-05	0.0057316	up	yes
55353	0	chr13	-	55027880	55100300	ENSMUST00000127195	15	2936	MSTRG.17478	Uimc1	GO:0005634(nucleus);GO:0005654(nucleoplasm);GO:0006281(DNA repair);GO:0006302(double-strand break repair);GO:0006325(chromatin organization);GO:0006974(cellular response to DNA damage stimulus);GO:0010212(response to ionizing radiation);GO:0016604(nuclear body);GO:0042393(histone binding);GO:0045739(positive regulation of DNA repair);GO:0045892(negative regulation of transcription, DNA-templated)…	03440(Homologous recombination)	K20775	NA	ubiquitin interaction motif containing 1 [Source:MGI Symbol;Acc:MGI:103185]	protein_coding	0.0001	0.0001	0.0001	2.46399	0.343832	0.0001	0.00010684	-13.1923	9.7026e-05	0.00575193	down	yes
143260	0	chr5	+	34999078	35033104	ENSMUST00000114280	13	2777	MSTRG.45480	Rgs12	GO:0001965(G-protein alpha-subunit binding);GO:0005096(GTPase activator activity);GO:0005515(protein binding);GO:0005634(nucleus);GO:0005654(nucleoplasm);GO:0005730(nucleolus);GO:0005737(cytoplasm);GO:0005829(cytosol);GO:0005886(plasma membrane);GO:0007165(signal transduction);GO:0030054(cell junction);GO:0030425(dendrite);GO:0030695(GTPase regulator activity);GO:0032991(protein-containing comple…	NA	K16449	NA	regulator of G-protein signaling 12 [Source:MGI Symbol;Acc:MGI:1918979]	protein_coding	0.0001	0.0001	0.0001	0.743417	0.0001	1.31551	0.0001457	-12.7447	9.71287e-05	0.00575345	down	yes
145468	0	chr5	+	75574916	75656722	ENSMUST00000144270	21	5241	MSTRG.46259	Kit	GO:0000166(nucleotide binding);GO:0000187(activation of MAPK activity);GO:0001541(ovarian follicle development);GO:0001650(fibrillar center);GO:0001669(acrosomal vesicle);GO:0002020(protease binding);GO:0002244(hematopoietic progenitor cell differentiation);GO:0002318(myeloid progenitor cell differentiation);GO:0002320(lymphoid progenitor cell differentiation);GO:0002327(immature B cell different…	04010(MAPK signaling pathway);04014(Ras signaling pathway);04015(Rap1 signaling pathway);04072(Phospholipase D signaling pathway);04151(PI3K-Akt signaling pathway);04640(Hematopoietic cell lineage);04916(Melanogenesis);05200(Pathways in cancer);05221(Acute myeloid leukemia);05224(Breast cancer);05230(Central carbon metabolism in cancer)	K05091	EC:2.7.10.1	KIT proto-oncogene receptor tyrosine kinase [Source:MGI Symbol;Acc:MGI:96677]	protein_coding	0.08313	0.018435	0.26666	4.33725	2.58706	5.49977	0.029638	-5.07641	0.000100092	0.00589163	down	yes
5369	0	X	+	139210044	139238335	ENSMUST00000113045	6	4523	MSTRG.1514	Pwwp3b	GO:0003674(molecular_function);GO:0008150(biological_process)	NA	NA	NA	PWWP domain containing 3B [Source:MGI Symbol;Acc:MGI:2445062]	protein_coding	0.0001	0.0001	0.0001	0.0001	0.202494	2.81185	9.95207e-05	-13.2946	0.000102821	0.00603803	down	yes
106815	0	chr2	-	32925216	32961255	ENSMUST00000028132	25	3981	MSTRG.33378	Lrsam1	GO:0000209(protein polyubiquitination);GO:0004842(ubiquitin-protein transferase activity);GO:0005515(protein binding);GO:0005737(cytoplasm);GO:0005829(cytosol);GO:0006914(autophagy);GO:0015031(protein transport);GO:0016020(membrane);GO:0016567(protein ubiquitination);GO:0016740(transferase activity);GO:0030163(protein catabolic process);GO:0045806(negative regulation of endocytosis);GO:0046755(vi…	NA	K10641	EC:2.3.2.27	leucine rich repeat and sterile alpha motif containing 1 [Source:MGI Symbol;Acc:MGI:2684789]	protein_coding	0.0001	0.0001	0.019804	0.30884	0.70769	1.15083	0.00922966	-6.75951	0.000104109	0.00609929	down	yes
38617	0	chr11	+	83964476	84040928	ENSMUST00000183456	23	3990	MSTRG.11842	Synrg	GO:0003674(molecular_function);GO:0005515(protein binding);GO:0005737(cytoplasm);GO:0005794(Golgi apparatus);GO:0005829(cytosol);GO:0006897(endocytosis);GO:0008150(biological_process);GO:0015031(protein transport);GO:0016020(membrane);GO:0030130(clathrin coat of trans-Golgi network vesicle)	NA	NA	NA	synergin, gamma [Source:MGI Symbol;Acc:MGI:1354742]	protein_coding	0.0001	0.0001	0.0001	2.28149	0.0001	0.228954	0.000119496	-13.0307	0.000104454	0.00611467	down	yes
182211	0	chr8	-	31820776	32009153	ENSMUST00000208598	11	1778	MSTRG.56854	Nrg1	GO:0000165(MAPK cascade);GO:0000187(activation of MAPK activity);GO:0000902(cell morphogenesis);GO:0003161(cardiac conduction system development);GO:0003222(ventricular trabecula myocardium morphogenesis);GO:0003712(transcription coregulator activity);GO:0005102(signaling receptor binding);GO:0005176(ErbB-2 class receptor binding);GO:0005178(integrin binding);GO:0005576(extracellular region);GO:0…	01521(EGFR tyrosine kinase inhibitor resistance);04012(ErbB signaling pathway)	K05455	NA	neuregulin 1 [Source:MGI Symbol;Acc:MGI:96083]	protein_coding	0.700996	0.732411	0.013952	0.0001	0.0001	0.0001	4824.53	12.2362	0.000104677	0.00612295	up	yes
11278	0	chr1	-	38863867	38898010	ENSMUST00000027249	7	2975	MSTRG.2855	Chst10	GO:0000139(Golgi membrane);GO:0005794(Golgi apparatus);GO:0005975(carbohydrate metabolic process);GO:0008146(sulfotransferase activity);GO:0016020(membrane);GO:0016021(integral component of membrane);GO:0016051(carbohydrate biosynthetic process);GO:0016740(transferase activity)	00515(Mannose type O-glycan biosynthesis)	K09674	EC:2.8.2.-	carbohydrate sulfotransferase 10 [Source:MGI Symbol;Acc:MGI:2138283]	protein_coding	0.0001	0.0001	0.0001	1.04867	0.0001	0.828485	0.000159808	-12.6114	0.000104933	0.00613312	down	yes
159799	0	chr6	-	98929466	99028258	ENSMUST00000177437	15	2468	MSTRG.50787	Foxp1	GO:0000122(negative regulation of transcription by RNA polymerase II);GO:0000976(transcription regulatory region sequence-specific DNA binding);GO:0000978(RNA polymerase II cis-regulatory region sequence-specific DNA binding);GO:0000981(DNA-binding transcription factor activity, RNA polymerase II-specific);GO:0001227(DNA-binding transcription repressor activity, RNA polymerase II-specific);GO:000…	NA	K09409	NA	forkhead box P1 [Source:MGI Symbol;Acc:MGI:1914004]	protein_coding	0.0001	1.28694	0.963802	0.0001	0.0001	0.0001	7502.8	12.8732	0.000105766	0.00617217	up	yes
62255	0	chr14	+	31336638	31371984	ENSMUST00000022451	21	3648	MSTRG.19965	Capn7	GO:0004175(endopeptidase activity);GO:0004198(calcium-dependent cysteine-type endopeptidase activity);GO:0005634(nucleus);GO:0006508(proteolysis);GO:0008233(peptidase activity);GO:0008234(cysteine-type peptidase activity);GO:0010634(positive regulation of epithelial cell migration);GO:0016787(hydrolase activity);GO:0090541(MIT domain binding);GO:0097264(self proteolysis)	NA	K08576	EC:3.4.22.-	calpain 7 [Source:MGI Symbol;Acc:MGI:1338030]	protein_coding	0.015211	0.006598	0.001955	0.003996	1.53071	4.17392	0.00416282	-7.90822	0.000110972	0.00644579	down	yes
124559	0	chr3	+	95588934	95619247	ENSMUST00000060323	4	2652	MSTRG.39044	Golph3l	GO:0005794(Golgi apparatus);GO:0007030(Golgi organization);GO:0016020(membrane);GO:0032580(Golgi cisterna membrane);GO:0050714(positive regulation of protein secretion);GO:0070273(phosphatidylinositol-4-phosphate binding)	NA	K15620	NA	golgi phosphoprotein 3-like [Source:MGI Symbol;Acc:MGI:1917129]	protein_coding	0.000604	6e-06	0.0001	2.5e-05	0.712687	1.61847	0.000304567	-11.681	0.000112282	0.00651508	down	yes
117155	0	chr2	-	164634707	164638796	ENSMUST00000109336	4	1116	MSTRG.36660	Wfdc16	GO:0004867(serine-type endopeptidase inhibitor activity);GO:0005576(extracellular region);GO:0005615(extracellular space);GO:0010466(negative regulation of peptidase activity);GO:0010951(negative regulation of endopeptidase activity);GO:0019731(antibacterial humoral response);GO:0030414(peptidase inhibitor activity);GO:0045087(innate immune response)	NA	NA	NA	WAP four-disulfide core domain 16 [Source:MGI Symbol;Acc:MGI:2670994]	protein_coding	4.86573	3.15148	4.64541	0.0001	0.106107	0.0001	119.114	6.89619	0.000113133	0.006556	up	yes
175770	0	chr7	-	109523920	109616753	ENSMUST00000077909	20	4612	MSTRG.55091	Denn2b	GO:0005085(guanyl-nucleotide exchange factor activity);GO:0005575(cellular_component);GO:0005737(cytoplasm);GO:0005768(endosome);GO:0005886(plasma membrane);GO:0005938(cell cortex);GO:0016020(membrane);GO:0017112(Rab guanyl-nucleotide exchange factor activity);GO:0055037(recycling endosome);GO:0070374(positive regulation of ERK1 and ERK2 cascade)	NA	K20161	NA	DENN domain containing 2B [Source:MGI Symbol;Acc:MGI:108517]	protein_coding	6.2027	6.83575	0.663801	0.0001	0.0001	0.067704	201.789	7.6567	0.000115789	0.00667884	up	yes
96539	0	chr18	+	80206895	80212741	ENSMUST00000127234	4	1755	MSTRG.30369	Gm16286	GO:0004596(peptide alpha-N-acetyltransferase activity);GO:0006474(N-terminal protein amino acid acetylation);GO:0008080(N-acetyltransferase activity);GO:0017198(N-terminal peptidyl-serine acetylation);GO:0018002(N-terminal peptidyl-glutamic acid acetylation);GO:0031415(NatA complex);GO:1990189(peptide-serine-N-acetyltransferase activity);GO:1990190(peptide-glutamate-N-acetyltransferase activity)	03040(Spliceosome)	K12859	NA	predicted gene 16286 [Source:MGI Symbol;Acc:MGI:3833940]	protein_coding	0.064986	0.0001	0.026717	0.21965	5.39718	6.65094	0.00748327	-7.06212	0.000116809	0.00671695	down	yes
34897	0	chr11	+	58215008	58222782	ENSMUST00000209079	3	3528	MSTRG.10781	Irgm2	GO:0000045(autophagosome assembly);GO:0000139(Golgi membrane);GO:0001934(positive regulation of protein phosphorylation);GO:0003924(GTPase activity);GO:0005525(GTP binding);GO:0005739(mitochondrion);GO:0005789(endoplasmic reticulum membrane);GO:0005794(Golgi apparatus);GO:0005829(cytosol);GO:0006952(defense response);GO:0009617(response to bacterium);GO:0010508(positive regulation of autophagy);G…	NA	NA	NA	immunity-related GTPase family M member 2 [Source:MGI Symbol;Acc:MGI:1926262]	protein_coding	2.2721	0.047626	1.65308	0.0001	0.018394	0.007973	150.104	7.22982	0.000118465	0.00679132	up	yes
130559	0	chr4	+	41465151	41480926	ENSMUST00000030154	3	845	MSTRG.41207	Nudt2	GO:0000166(nucleotide binding);GO:0004081(bis(5'-nucleosyl)-tetraphosphatase (asymmetrical) activity);GO:0005525(GTP binding);GO:0005739(mitochondrion);GO:0006915(apoptotic process);GO:0008796(bis(5'-nucleosyl)-tetraphosphatase activity);GO:0016787(hydrolase activity)	00230(Purine metabolism);00240(Pyrimidine metabolism)	K01518	EC:3.6.1.17	nudix (nucleoside diphosphate linked moiety X)-type motif 2 [Source:MGI Symbol;Acc:MGI:1913651]	protein_coding	0.0001	0.0001	0.0001	2.54974	0.0001	4.012	4.57189e-05	-14.4168	0.000119456	0.00683764	down	yes
112634	0	chr2	-	115863300	116064512	ENSMUST00000074285	13	2844	MSTRG.35252	Meis2	GO:0000978(RNA polymerase II cis-regulatory region sequence-specific DNA binding);GO:0001228(DNA-binding transcription activator activity, RNA polymerase II-specific);GO:0001654(eye development);GO:0003677(DNA binding);GO:0005634(nucleus);GO:0005737(cytoplasm);GO:0006355(regulation of transcription, DNA-templated);GO:0007275(multicellular organism development);GO:0007420(brain development);GO:000…	NA	K16670	NA	Meis homeobox 2 [Source:MGI Symbol;Acc:MGI:108564]	protein_coding	0.0001	12.5959	17.481	0.023706	0.0001	0.0001	1258.14	10.2971	0.000121975	0.00695516	up	yes
82550	0	chr17	-	12980855	12986241	ENSMUST00000162395	4	536	MSTRG.26145	Wtap	GO:0000381(regulation of alternative mRNA splicing, via spliceosome);GO:0005515(protein binding);GO:0005634(nucleus);GO:0005654(nucleoplasm);GO:0005737(cytoplasm);GO:0006397(mRNA processing);GO:0007049(cell cycle);GO:0007275(multicellular organism development);GO:0008380(RNA splicing);GO:0016607(nuclear speck);GO:0031965(nuclear membrane);GO:0036396(RNA N6-methyladenosine methyltransferase comple…	NA	K22824	NA	Wilms tumour 1-associating protein [Source:MGI Symbol;Acc:MGI:1926395]	protein_coding	2.146	1.56215	2.32882	0.044321	0.0001	0.0001	135.598	7.08319	0.000123185	0.0070188	up	yes
123109	0	chr3	-	88410498	88425107	ENSMUST00000168755	3	3418	MSTRG.38724	Slc25a44	GO:0005347(ATP transmembrane transporter activity);GO:0005739(mitochondrion);GO:0006865(amino acid transport);GO:0009083(branched-chain amino acid catabolic process);GO:0015658(branched-chain amino acid transmembrane transporter activity);GO:0015803(branched-chain amino acid transport);GO:0015867(ATP transport);GO:0016020(membrane);GO:0016021(integral component of membrane);GO:0031966(mitochondri…	NA	K15121	NA	solute carrier family 25, member 44 [Source:MGI Symbol;Acc:MGI:2444391]	protein_coding	0.0001	1.09971	0.508654	0.0001	0.0001	0.0001	5361.55	12.3884	0.000124228	0.00706745	up	yes
109695	0	chr2	-	77881159	77946180	ENSMUST00000111824	20	2603	MSTRG.34420	Cwc22	GO:0000398(mRNA splicing, via spliceosome);GO:0003723(RNA binding);GO:0005515(protein binding);GO:0005634(nucleus);GO:0005681(spliceosomal complex);GO:0005829(cytosol);GO:0006397(mRNA processing);GO:0008380(RNA splicing);GO:0016607(nuclear speck);GO:0071005(U2-type precatalytic spliceosome);GO:0071006(U2-type catalytic step 1 spliceosome);GO:0071007(U2-type catalytic step 2 spliceosome);GO:007101…	NA	K13100	NA	CWC22 spliceosome-associated protein [Source:MGI Symbol;Acc:MGI:2136773]	protein_coding	0.0001	0.0001	0.0001	1.10454	0.0001	0.992837	0.000143029	-12.7714	0.000130045	0.00737598	down	yes
120339	0	chr3	+	33800213	33812291	ENSMUST00000117915	11	4913	MSTRG.37773	Ttc14	GO:0003676(nucleic acid binding);GO:0005515(protein binding)	NA	NA	NA	tetratricopeptide repeat domain 14 [Source:MGI Symbol;Acc:MGI:1914370]	protein_coding	0.061974	0.0001	0.0001	0.952322	7.71978	2.56509	0.00553287	-7.49776	0.000131095	0.00742424	down	yes
149054	0	chr5	+	119670862	119684724	ENSMUST00000121021	8	4777	MSTRG.47438	Tbx3	GO:0000122(negative regulation of transcription by RNA polymerase II);GO:0000977(RNA polymerase II regulatory region sequence-specific DNA binding);GO:0000978(RNA polymerase II cis-regulatory region sequence-specific DNA binding);GO:0001085(RNA polymerase II transcription factor binding);GO:0001102(RNA polymerase II activating transcription factor binding);GO:0001227(DNA-binding transcription rep…	04550(Signaling pathways regulating pluripotency of stem cells)	K10177	NA	T-box 3 [Source:MGI Symbol;Acc:MGI:98495]	protein_coding	3.1e-05	0.0001	0.0001	1.02892	1.08191	0.0001	0.00010943	-13.1577	0.000132231	0.00747843	down	yes
46602	0	chr12	-	54178981	54203860	ENSMUST00000039516	5	2662	MSTRG.14645	Egln3	GO:0001666(response to hypoxia);GO:0005506(iron ion binding);GO:0005634(nucleus);GO:0005737(cytoplasm);GO:0005829(cytosol);GO:0006915(apoptotic process);GO:0006919(activation of cysteine-type endopeptidase activity involved in apoptotic process);GO:0016491(oxidoreductase activity);GO:0016705(oxidoreductase activity, acting on paired donors, with incorporation or reduction of molecular oxygen);GO:…	04066(HIF-1 signaling pathway);05200(Pathways in cancer);05211(Renal cell carcinoma)	K09592	EC:1.14.11.29	egl-9 family hypoxia-inducible factor 3 [Source:MGI Symbol;Acc:MGI:1932288]	protein_coding	13.5628	14.0625	20.5414	1.41143	0.872334	0.775582	15.7441	3.97674	0.000132252	0.00747843	up	yes
13969	0	chr1	-	78497026	78512158	ENSMUST00000170511	2	3063	MSTRG.3685	BC035947	GO:0004518(nuclease activity);GO:0004519(endonuclease activity);GO:0016020(membrane);GO:0016021(integral component of membrane);GO:0016740(transferase activity);GO:0016779(nucleotidyltransferase activity);GO:0016787(hydrolase activity);GO:0090305(nucleic acid phosphodiester bond hydrolysis)	NA	NA	NA	cDNA sequence BC035947 [Source:MGI Symbol;Acc:MGI:2652858]	protein_coding	0.576432	0.656648	0.730203	0.0001	0.029034	0.0001	67.1575	6.06948	0.000135562	0.007631	up	yes
175269	0	chr7	-	105378611	105400008	ENSMUST00000118726	12	2855	MSTRG.55009	Fam160a2	GO:0003674(molecular_function);GO:0005829(cytosol);GO:0007032(endosome organization);GO:0007040(lysosome organization);GO:0008333(endosome to lysosome transport);GO:0015031(protein transport);GO:0045022(early endosome to late endosome transport);GO:0070695(FHF complex)	NA	NA	NA	family with sequence similarity 160, member A2 [Source:MGI Symbol;Acc:MGI:1921599]	protein_coding	0.0001	0.0001	0.0001	0.777449	0.0001	1.11244	0.000158731	-12.6211	0.000143359	0.00803963	down	yes
131255	0	chr4	-	45395923	45408766	ENSMUST00000116341	3	4438	MSTRG.41405	Slc25a51	GO:0005739(mitochondrion);GO:0005743(mitochondrial inner membrane);GO:0016020(membrane);GO:0016021(integral component of membrane)	NA	NA	NA	solute carrier family 25, member 51 [Source:MGI Symbol;Acc:MGI:2684984]	protein_coding	14.3377	0.328558	12.7194	0.290107	0.192988	0.27657	36.0498	5.17192	0.000145428	0.00813735	up	yes
167346	0	chr7	+	27731511	27750461	ENSMUST00000042641	5	2727	MSTRG.52700	Zfp60	GO:0003676(nucleic acid binding);GO:0006355(regulation of transcription, DNA-templated);GO:0046872(metal ion binding)	05168(Herpes simplex virus 1 infection)	K09228	NA	zinc finger protein 60 [Source:MGI Symbol;Acc:MGI:99207]	protein_coding	0.0001	0.0001	0.0001	0.374369	0.0001	1.70051	0.00014458	-12.7558	0.000146415	0.00818029	down	yes
38869	0	chr11	+	86544991	86567360	ENSMUST00000069503	9	1871	MSTRG.11925	Tubd1	GO:0000166(nucleotide binding);GO:0000226(microtubule cytoskeleton organization);GO:0000278(mitotic cell cycle);GO:0003924(GTPase activity);GO:0005200(structural constituent of cytoskeleton);GO:0005515(protein binding);GO:0005525(GTP binding);GO:0005634(nucleus);GO:0005654(nucleoplasm);GO:0005737(cytoplasm);GO:0005814(centriole);GO:0005829(cytosol);GO:0005856(cytoskeleton);GO:0005874(microtubule)…	NA	K10390	NA	tubulin, delta 1 [Source:MGI Symbol;Acc:MGI:1891826]	protein_coding	0.0001	1.74387	1.08598	0.0001	0.0001	0.0001	9433.16	13.2035	0.000148472	0.0082705	up	yes
117960	0	chr2	+	172370734	172382448	ENSMUST00000116375	6	3451	MSTRG.36921	Cstf1	GO:0005515(protein binding);GO:0005634(nucleus);GO:0005654(nucleoplasm);GO:0005848(mRNA cleavage stimulating factor complex);GO:0006397(mRNA processing)	03015(mRNA surveillance pathway)	K14406	NA	cleavage stimulation factor, 3' pre-RNA, subunit 1 [Source:MGI Symbol;Acc:MGI:1914587]	protein_coding	0.057246	1.83225	3.79979	0.005544	0.034385	0.022981	90.4354	6.49881	0.000148917	0.0082891	up	yes
60701	0	chr14	+	14703079	14796310	ENSMUST00000226079	24	3594	MSTRG.19514	Slc4a7	GO:0005452(inorganic anion exchanger activity);GO:0005886(plasma membrane);GO:0006811(ion transport);GO:0006820(anion transport);GO:0008509(anion transmembrane transporter activity);GO:0015698(inorganic anion transport);GO:0016020(membrane);GO:0016021(integral component of membrane);GO:0016323(basolateral plasma membrane);GO:0016324(apical plasma membrane);GO:0031410(cytoplasmic vesicle);GO:00324…	NA	K13858	NA	solute carrier family 4, sodium bicarbonate cotransporter, member 7 [Source:MGI Symbol;Acc:MGI:2443878]	protein_coding	0.0001	0.0001	0.0001	0.341997	0.0001	1.20514	0.000193894	-12.3324	0.000152494	0.0084669	down	yes
86465	0	chr17	-	33996053	34000347	ENSMUST00000025181	8	1619	MSTRG.27042	H2-K1	GO:0001916(positive regulation of T cell mediated cytotoxicity);GO:0002376(immune system process);GO:0002474(antigen processing and presentation of peptide antigen via MHC class I);GO:0002476(antigen processing and presentation of endogenous peptide antigen via MHC class Ib);GO:0002485(antigen processing and presentation of endogenous peptide antigen via MHC class I via ER pathway, TAP-dependent)…	04144(Endocytosis);04145(Phagosome);04218(Cellular senescence);04514(Cell adhesion molecules (CAMs));04612(Antigen processing and presentation);04650(Natural killer cell mediated cytotoxicity);04940(Type I diabetes mellitus);05163(Human cytomegalovirus infection);05165(Human papillomavirus infection);05166(Human T-cell leukemia virus 1 infection);05167(Kaposi sarcoma-associated herpesvirus infect…	K06751	NA	histocompatibility 2, K1, K region [Source:MGI Symbol;Acc:MGI:95904]	protein_coding	0.00318	0.0001	0.0001	1.11594	9.90836	0.0001	0.000306593	-11.6714	0.000152564	0.0084669	down	yes
19560	0	chr1	-	169510117	169531411	ENSMUST00000192248	11	1271	MSTRG.5617	Nuf2	GO:0000775(chromosome, centromeric region);GO:0000776(kinetochore);GO:0000777(condensed chromosome kinetochore);GO:0000778(condensed nuclear chromosome kinetochore);GO:0005634(nucleus);GO:0005654(nucleoplasm);GO:0005694(chromosome);GO:0007049(cell cycle);GO:0007052(mitotic spindle organization);GO:0008608(attachment of spindle microtubules to kinetochore);GO:0031262(Ndc80 complex);GO:0044877(prot…	NA	K11548	NA	NUF2, NDC80 kinetochore complex component [Source:MGI Symbol;Acc:MGI:1914227]	protein_coding	0.0001	0.0001	0.0001	2.6221	1.55117	0.0001	7.18844e-05	-13.764	0.000152883	0.00847829	down	yes
54942	0	chr13	+	49682130	49734267	ENSMUST00000047363	34	4396	MSTRG.17363	Iars	GO:0000049(tRNA binding);GO:0000166(nucleotide binding);GO:0002161(aminoacyl-tRNA editing activity);GO:0004812(aminoacyl-tRNA ligase activity);GO:0004822(isoleucine-tRNA ligase activity);GO:0005524(ATP binding);GO:0005737(cytoplasm);GO:0005829(cytosol);GO:0006412(translation);GO:0006418(tRNA aminoacylation for protein translation);GO:0006428(isoleucyl-tRNA aminoacylation);GO:0016874(ligase activi…	00970(Aminoacyl-tRNA biosynthesis)	K01870	EC:6.1.1.5	isoleucine-tRNA synthetase [Source:MGI Symbol;Acc:MGI:2145219]	protein_coding	5.29429	0.454231	0.000823	0.006262	0.005225	0.007037	310.373	8.27786	0.000156552	0.00866892	up	yes
39090	0	chr11	-	87806428	87826113	ENSMUST00000103177	13	2926	MSTRG.11989	Lpo	GO:0001580(detection of chemical stimulus involved in sensory perception of bitter taste);GO:0004601(peroxidase activity);GO:0005576(extracellular region);GO:0005615(extracellular space);GO:0005737(cytoplasm);GO:0006979(response to oxidative stress);GO:0016323(basolateral plasma membrane);GO:0016491(oxidoreductase activity);GO:0018969(thiocyanate metabolic process);GO:0020037(heme binding);GO:003…	04970(Salivary secretion)	K12550	EC:1.11.1.7	lactoperoxidase [Source:MGI Symbol;Acc:MGI:1923363]	protein_coding	1.58125	1.53554	1.42324	0.084883	0.044835	0.04898	25.4062	4.66711	0.000156802	0.00867054	up	yes
23616	0	chr10	-	34303609	34418539	ENSMUST00000105512	12	2727	MSTRG.7025	Nt5dc1	GO:0005575(cellular_component);GO:0008253(5'-nucleotidase activity);GO:0016311(dephosphorylation);GO:0016787(hydrolase activity);GO:0046872(metal ion binding)	NA	NA	NA	5'-nucleotidase domain containing 1 [Source:MGI Symbol;Acc:MGI:2442446]	protein_coding	0.0001	1.56613	1.32544	0.0001	1e-06	0.0001	14386.4	13.8124	0.000157315	0.00869185	up	yes
84143	0	chr17	-	25261921	25273383	ENSMUST00000173084	8	1286	MSTRG.26541	Ube2i	GO:0000122(negative regulation of transcription by RNA polymerase II);GO:0000166(nucleotide binding);GO:0001221(transcription cofactor binding);GO:0001650(fibrillar center);GO:0004842(ubiquitin-protein transferase activity);GO:0005515(protein binding);GO:0005524(ATP binding);GO:0005634(nucleus);GO:0005635(nuclear envelope);GO:0005654(nucleoplasm);GO:0005737(cytoplasm);GO:0005829(cytosol);GO:00064…	03013(RNA transport);04064(NF-kappa B signaling pathway);04120(Ubiquitin mediated proteolysis);05206(MicroRNAs in cancer)	K10577	NA	ubiquitin-conjugating enzyme E2I [Source:MGI Symbol;Acc:MGI:107365]	protein_coding	0.0001	8.59575	7.96567	0.0001	0.0001	0.015744	1038.73	10.0206	0.000157906	0.00870523	up	yes
74732	0	chr15	-	100621449	100636940	ENSMUST00000172334	4	920	MSTRG.23808	Smagp	GO:0005654(nucleoplasm);GO:0005886(plasma membrane);GO:0016020(membrane);GO:0016021(integral component of membrane);GO:0030054(cell junction);GO:0030659(cytoplasmic vesicle membrane);GO:0031410(cytoplasmic vesicle)	NA	NA	NA	small cell adhesion glycoprotein [Source:MGI Symbol;Acc:MGI:2448476]	protein_coding	4.49377	0.0001	1.38358	0.0001	0.0001	0.0001	19591.5	14.2579	0.000158998	0.00874604	up	yes
88013	0	chr17	-	42792951	42876389	ENSMUST00000024709	18	5364	MSTRG.27298	Cd2ap	GO:0001650(fibrillar center);GO:0001726(ruffle);GO:0005172(vascular endothelial growth factor receptor binding);GO:0005515(protein binding);GO:0005737(cytoplasm);GO:0005829(cytosol);GO:0005856(cytoskeleton);GO:0005886(plasma membrane);GO:0005911(cell-cell junction);GO:0005938(cell cortex);GO:0007015(actin filament organization);GO:0007049(cell cycle);GO:0008013(beta-catenin binding);GO:0008022(pr…	05100(Bacterial invasion of epithelial cells)	K13738	NA	CD2-associated protein [Source:MGI Symbol;Acc:MGI:1330281]	protein_coding	0.0001	0.0001	0.000352	0.483956	0.0001	1.14935	0.000337944	-11.5309	0.000159863	0.00877427	down	yes
148420	0	chr5	+	114131993	114139318	ENSMUST00000112275	5	1733	MSTRG.47223	Ung	GO:0003684(damaged DNA binding);GO:0004844(uracil DNA N-glycosylase activity);GO:0005634(nucleus);GO:0005654(nucleoplasm);GO:0005739(mitochondrion);GO:0006281(DNA repair);GO:0006284(base-excision repair);GO:0006974(cellular response to DNA damage stimulus);GO:0016446(somatic hypermutation of immunoglobulin genes);GO:0016447(somatic recombination of immunoglobulin gene segments);GO:0016787(hydrola…	03410(Base excision repair);05340(Primary immunodeficiency)	K03648	EC:3.2.2.27	uracil DNA glycosylase [Source:MGI Symbol;Acc:MGI:109352]	protein_coding	0.0001	0.0001	0.048008	1.1685	2.93149	0.568797	0.0103256	-6.59763	0.000160168	0.00878455	down	yes
140250	0	chr4	-	155888862	155891781	ENSMUST00000097737	8	1243	MSTRG.44461	Pusl1	GO:0001522(pseudouridine synthesis);GO:0003723(RNA binding);GO:0008033(tRNA processing);GO:0009451(RNA modification);GO:0009982(pseudouridine synthase activity);GO:0016853(isomerase activity);GO:0031119(tRNA pseudouridine synthesis);GO:0043231(intracellular membrane-bounded organelle)	NA	NA	NA	pseudouridylate synthase-like 1 [Source:MGI Symbol;Acc:MGI:3047787]	protein_coding	0.0001	0.0001	0.0001	0.681937	0.036495	0.685659	0.000213661	-12.1924	0.000161241	0.00882397	down	yes
143152	0	chr5	+	34573664	34632308	ENSMUST00000114338	16	4007	MSTRG.45454	Add1	GO:0000902(cell morphogenesis);GO:0001701(in utero embryonic development);GO:0003779(actin binding);GO:0005198(structural molecule activity);GO:0005200(structural constituent of cytoskeleton);GO:0005516(calmodulin binding);GO:0005634(nucleus);GO:0005654(nucleoplasm);GO:0005737(cytoplasm);GO:0005856(cytoskeleton);GO:0005886(plasma membrane);GO:0005912(adherens junction);GO:0006884(cell volume home…	NA	K18622	NA	adducin 1 (alpha) [Source:MGI Symbol;Acc:MGI:87918]	protein_coding	0.0001	0.0001	0.0001	0.003317	0.299815	0.281572	0.00051308	-10.9285	0.000166225	0.00903722	down	yes
101277	0	chr19	+	38055037	38074423	ENSMUST00000236044	10	2442	MSTRG.31664	Cep55	GO:0000281(mitotic cytokinesis);GO:0005515(protein binding);GO:0005737(cytoplasm);GO:0005813(centrosome);GO:0005814(centriole);GO:0005815(microtubule organizing center);GO:0005856(cytoskeleton);GO:0005886(plasma membrane);GO:0007049(cell cycle);GO:0014066(regulation of phosphatidylinositol 3-kinase signaling);GO:0030496(midbody);GO:0032154(cleavage furrow);GO:0034451(centriolar satellite);GO:0042…	NA	K16456	NA	centrosomal protein 55 [Source:MGI Symbol;Acc:MGI:1921357]	protein_coding	0.0001	0.0001	0.0001	1.13991	0.87638	0.0001	0.00014878	-12.7145	0.000167616	0.0090996	down	yes
164714	0	chr7	+	6172502	6191349	ENSMUST00000054680	4	2467	MSTRG.52130	Zfp444	GO:0003676(nucleic acid binding);GO:0003700(DNA-binding transcription factor activity);GO:0005634(nucleus);GO:0006355(regulation of transcription, DNA-templated);GO:1990837(sequence-specific double-stranded DNA binding)	NA	K09230	NA	zinc finger protein 444 [Source:MGI Symbol;Acc:MGI:1923365]	protein_coding	0.718968	0.0001	1.16633	0.0001	0.0001	0.0001	6284.65	12.6176	0.000171639	0.00921756	up	yes
195041	0	chr9	+	65908977	66045009	ENSMUST00000206048	13	2073	MSTRG.61017	Csnk1g1	GO:0000166(nucleotide binding);GO:0004672(protein kinase activity);GO:0004674(protein serine/threonine kinase activity);GO:0005524(ATP binding);GO:0005634(nucleus);GO:0005737(cytoplasm);GO:0005829(cytosol);GO:0005886(plasma membrane);GO:0006468(protein phosphorylation);GO:0006897(endocytosis);GO:0016055(Wnt signaling pathway);GO:0016301(kinase activity);GO:0016310(phosphorylation);GO:0016740(tran…	04340(Hedgehog signaling pathway)	K08958	EC:2.7.11.1	casein kinase 1, gamma 1 [Source:MGI Symbol;Acc:MGI:2660884]	protein_coding	0.0001	0.0001	0.0001	0.868592	1.47683	0.0001	0.000127903	-12.9327	0.000177659	0.00948634	down	yes
96253	0	chr18	-	74939322	74961263	ENSMUST00000066532	10	3787	MSTRG.30239	Lipg	GO:0004465(lipoprotein lipase activity);GO:0004620(phospholipase activity);GO:0004806(triglyceride lipase activity);GO:0005515(protein binding);GO:0005576(extracellular region);GO:0005615(extracellular space);GO:0005769(early endosome);GO:0005794(Golgi apparatus);GO:0006629(lipid metabolic process);GO:0006633(fatty acid biosynthetic process);GO:0007584(response to nutrient);GO:0008201(heparin bin…	00561(Glycerolipid metabolism);04979(Cholesterol metabolism)	K22284	EC:3.1.1.3	lipase, endothelial [Source:MGI Symbol;Acc:MGI:1341803]	protein_coding	0.616409	1.2048	0.811402	4.97326	4.45602	82.3022	0.0286991	-5.12285	0.000179987	0.00959013	down	yes
143767	0	chr5	-	43744616	43782109	ENSMUST00000196483	11	2814	MSTRG.45632	Fbxl5	GO:0005506(iron ion binding);GO:0005515(protein binding);GO:0005737(cytoplasm);GO:0006511(ubiquitin-dependent protein catabolic process);GO:0016567(protein ubiquitination);GO:0019005(SCF ubiquitin ligase complex);GO:0031146(SCF-dependent proteasomal ubiquitin-dependent protein catabolic process);GO:0046872(metal ion binding);GO:0048471(perinuclear region of cytoplasm);GO:0055072(iron ion homeosta…	NA	K10271	NA	F-box and leucine-rich repeat protein 5 [Source:MGI Symbol;Acc:MGI:2152883]	protein_coding	0.0001	0.0001	0.0001	0.63314	0.0001	1.05448	0.000177754	-12.4578	0.000180301	0.00959999	down	yes
132341	0	chr4	-	63414910	63495951	ENSMUST00000063650	12	4016	MSTRG.41763	Whrn	GO:0001895(retina homeostasis);GO:0001917(photoreceptor inner segment);GO:0002141(stereocilia ankle link);GO:0002142(stereocilia ankle link complex);GO:0005515(protein binding);GO:0005737(cytoplasm);GO:0005884(actin filament);GO:0005886(plasma membrane);GO:0005929(cilium);GO:0007605(sensory perception of sound);GO:0010628(positive regulation of gene expression);GO:0016020(membrane);GO:0019904(pro…	NA	K21879	NA	whirlin [Source:MGI Symbol;Acc:MGI:2682003]	protein_coding	0.0001	0.0001	0.0001	0.524216	0.0001	0.62886	0.000260151	-11.9084	0.000181151	0.00963156	down	yes
60530	0	chr14	+	12284222	12303123	ENSMUST00000223762	5	2292	MSTRG.19480	3830406C13Rik	GO:0003674(molecular_function);GO:0005575(cellular_component);GO:0008150(biological_process)	NA	NA	NA	RIKEN cDNA 3830406C13 gene [Source:MGI Symbol;Acc:MGI:1917937]	protein_coding	0.0001	0.0001	0.0001	1.08956	0.930623	0.0001	0.000148494	-12.7173	0.000181411	0.00963167	down	yes
49848	0	chr12	-	102742230	102743661	ENSMUST00000178384	2	1284	MSTRG.15660	Moap1	GO:0001844(protein insertion into mitochondrial membrane involved in apoptotic signaling pathway);GO:0005515(protein binding);GO:0005634(nucleus);GO:0005737(cytoplasm);GO:0005739(mitochondrion);GO:0005741(mitochondrial outer membrane);GO:0005829(cytosol);GO:0006915(apoptotic process);GO:0008625(extrinsic apoptotic signaling pathway via death domain receptors);GO:0008630(intrinsic apoptotic signal…	NA	NA	NA	modulator of apoptosis 1 [Source:MGI Symbol;Acc:MGI:1915555]	protein_coding	0.0001	0.0001	0.0001	2.05285	1.5676	0.0001	8.28603e-05	-13.559	0.000182067	0.00964594	down	yes
13883	0	chr1	-	75496336	75506361	ENSMUST00000113565	9	3379	MSTRG.3664	Obsl1	GO:0000226(microtubule cytoskeleton organization);GO:0005515(protein binding);GO:0005737(cytoplasm);GO:0005794(Golgi apparatus);GO:0005813(centrosome);GO:0007030(Golgi organization);GO:0007088(regulation of mitotic nuclear division);GO:0007156(homophilic cell adhesion via plasma membrane adhesion molecules);GO:0007416(synapse assembly);GO:0010842(retina layer formation);GO:0034067(protein localiz…	NA	K19574	NA	obscurin-like 1 [Source:MGI Symbol;Acc:MGI:2138628]	protein_coding	0.178177	0.059448	0.0001	2.14196	1.9965	16.3835	0.0115839	-6.43173	0.000183613	0.00971841	down	yes
[truncated: 58,596 more rows]

## Sheet: mRNA E18.5 vs. E15.5
t_id	class_code	chr	strand	start	end	t_name	num_exons	length	gene_id	gene_name	GO	KEGG	KO_ENTRY	EC	Description	trans_type	FPKM.m181	FPKM.m182	FPKM.m183	FPKM.m151	FPKM.m152	FPKM.m153	fc	log2(fc)	pval	qval	regulation	significant
[truncated: 59,190 more rows]

## Sheet: known lncRNAs E 0.5 vs. E4.5
t_id	class_code	chr	strand	start	end	t_name	num_exons	length	gene_id	gene_name	FPKM.E0051	FPKM.E0052	FPKM.E0053	FPKM.E0451	FPKM.E0452	FPKM.E0453	fc	log2(fc)	pval	qval	regulation	significant
21706	0	chr1	+	195017398	195036929	ENSMUST00000181273	8	4217	MSTRG.6293	A330023F24Rik	3.65	6.1	3.62	0	0	0	44561.2	15.44	0	0	up	yes
[truncated: 36,176 more rows]

## Sheet: known lncRNAs E18.5 vs. E15.5
t_id	class_code	chr	strand	start	end	t_name	num_exons	length	gene_id	gene_name	FPKM.m181	FPKM.m182	FPKM.m183	FPKM.m151	FPKM.m152	FPKM.m153	fc	log2(fc)	pval	qval	regulation	significant
[truncated: 36,177 more rows]

[truncated: 5 more sheets: novel lncRNAs E0.5 bs. E4.5, novel lncRNAs E18.5 vs. E15.5, Vennoverlap mRNAs, VennOverlap known lncRNAs, VennOverlap novel lncRNAs]
